# Supplementary material for: Whole genome expression profiling associates activation of unfolded protein response with impaired production and release of epinephrine after recurrent hypoglycemia
Source: PLoS One. 2017 Feb 24;12(2):e0172789. doi: 10.1371/journal.pone.0172789 (PMC5325535; doi:10.1371/journal.pone.0172789)
Supplement: S1 Table — DEGs were identified for 0 time point (before) and 60 min time point (during the hypoglycemic clamp) for 2RS and 2RH experimental groups. Overlapping genes regulated at all conditions and genes unique for each time point (2RH0 compared to 2RS0 and 2RH60 compared to 2RS60) are listed on separate spreadsheets. (XLSX) [file pone.0172789.s001.xlsx]

## Sheet: overlap.all
Gene.Symbol	Gene.Title	RefSeq.Transcript.ID	2RH60 vs. 2RS60						2RH0 vs. 2RS0
			Probeset.ID	2RH60	2RS60	Ratio.2RH60.vs..2RS60.	Fold.Change.2RH60.vs..2RS60.	Fold.Change.2RH60.vs..2RS60...Description.	Probeset.ID	X2RH0	X2RS0	Ratio.2RH0.vs..2RS0.	Fold.Change.2RH0.vs..2RS0.	Fold.Change.2RH0.vs..2RS0...Description.
Anln /// Anlnl1	anillin, actin binding protein /// anillin, actin binding protein-like 1	XM_006222448 /// XM_006226345 /// XM_006242714 /// XM_006254180	1373250_at	38.947	12.182	3.19709	3.19709	2RH60 up vs 2RS60	1373250_at	50.0841	11.4829	4.36161	4.36161	2RH0 up vs 2RS0
Cxcl10	chemokine (C-X-C motif) ligand 10	NM_139089	1387969_at	296.065	56.2995	5.25875	5.25875	2RH60 up vs 2RS60	1387969_at	168.645	55.7261	3.02632	3.02632	2RH0 up vs 2RS0
IgG-2a /// Igha /// LOC100359993 /// LOC100360169 /// LOC100360344 /// LOC100364193 /// RGD1565478	gamma-2a immunoglobulin heavy chain /// immunoglobulin heavy chain, alpha /// Ighg prot	XM_002727307 /// XM_006225906 /// XM_006240678	1371262_at	125.798	11.097	11.3362	11.3362	2RH60 up vs 2RS60	1371262_at	71.7691	15.28	4.69696	4.69696	2RH0 up vs 2RS0
Lcn2	lipocalin 2	NM_130741	1387011_at	42.6957	12.4423	3.4315	3.4315	2RH60 up vs 2RS60	1387011_at	62.9655	6.96619	9.03877	9.03877	2RH0 up vs 2RS0
LOC102549069	uncharacterized LOC102549069	XR_349333	1380956_at	177.41	32.0562	5.53434	5.53434	2RH60 up vs 2RS60	1380956_at	107.874	49.3494	2.18593	2.18593	2RH0 up vs 2RS0
LOC102552061 /// LOC102557228	uncharacterized LOC102552061 /// uncharacterized LOC102557228	XR_349496 /// XR_350363 /// XR_350364	1376836_at	1107.2	270.134	4.09871	4.09871	2RH60 up vs 2RS60	1376836_at	1178.31	524.835	2.24515	2.24515	2RH0 up vs 2RS0
Penk	proenkephalin	NM_017139 /// XM_006237835	1367949_at	738.728	359.134	2.05697	2.05697	2RH60 up vs 2RS60	1367949_at	1991.03	67.8821	29.3299	29.3299	2RH0 up vs 2RS0
RT1-A2 /// RT1-A3 /// RT1-EC2	RT1 class Ia, locus A2 /// RT1 class I, locus A3 /// RT1 class Ib, locus EC2	NM_001008829 /// NM_001008830 /// NM_012645 /// XM_006227190 /// XM_006256100	1370428_x_at	39.8523	10.5468	3.7786	3.7786	2RH60 up vs 2RS60	1370428_x_at	25.0766	9.56536	2.6216	2.6216	2RH0 up vs 2RS0
Tceb1	transcription elongation factor B (SIII), polypeptide 1	NM_001270561 /// NM_001270562 /// NM_001270563 /// NM_022593 /// XM_006237724	1398794_at	221.842	82.2794	2.6962	2.6962	2RH60 up vs 2RS60	1398794_at	253.542	109.516	2.3151	2.3151	2RH0 up vs 2RS0
Bdkrb2	bradykinin receptor B2	NM_001270713 /// NM_173100	1370650_s_at	19.062	43.6373	0.43683	-2.28922	2RH60 down vs 2RS60	1371120_s_at	10.3464	35.8587	0.288533	-3.46581	2RH0 down vs 2RS0
Caly	calcyon neuron-specific vesicular protein	NM_001190399 /// NM_138915	1376345_at	56.1358	181.824	0.30874	-3.23897	2RH60 down vs 2RS60	1376345_at	24.5544	65.3647	0.375654	-2.66202	2RH0 down vs 2RS0
Casp6	caspase 6	NM_001271984 /// NM_031775 /// XM_006233278 /// XM_006233279	1368305_at	50.7304	114.171	0.44434	-2.25053	2RH60 down vs 2RS60	1368305_at	17.6702	41.677	0.423983	-2.35859	2RH0 down vs 2RS0
Dph1 /// Ovca2	diphthamide biosynthesis 1 /// ovarian tumor suppressor candidate 2	NM_001105809 /// NM_001109036	1371622_at	633.39	1792.43	0.35337	-2.8299	2RH60 down vs 2RS60	1371622_at	7.67321	23.6994	0.323771	-3.0886	2RH0 down vs 2RS0
Elavl1	ELAV like RNA binding protein 1	NM_001108848	1375892_at	10.5008	22.4192	0.46839	-2.13497	2RH60 down vs 2RS60	1375892_at	12.0314	24.4508	0.492067	-2.03225	2RH0 down vs 2RS0
Eprs	glutamyl-prolyl-tRNA synthetase	NM_001024238 /// XM_006250425 /// XM_006250426 /// XM_006250427	1382040_at	126.902	268.504	0.47263	-2.11582	2RH60 down vs 2RS60	1382040_at	42.8865	101.876	0.420969	-2.37547	2RH0 down vs 2RS0
Get4	golgi to ER traffic protein 4 homolog (S. cerevisiae)	NM_001163320 /// XM_006248927	1376016_at	35.0696	86.1554	0.40705	-2.4567	2RH60 down vs 2RS60	1376016_at	65.4808	31.1481	2.10225	2.10225	2RH0 up vs 2RS0
Gnao1	guanine nucleotide binding protein (G protein), alpha activating activity polypeptide O	NM_017327	1368879_a_at	125.548	317.759	0.39511	-2.53094	2RH60 down vs 2RS60	1368879_a_at	108	267.583	0.403614	-2.47762	2RH0 down vs 2RS0
Hapln4	hyaluronan and proteoglycan link protein 4	NM_001108398	1386514_at	58.0016	125.94	0.46055	-2.17132	2RH60 down vs 2RS60	1386514_at	11.2494	33.4975	0.33583	-2.9777	2RH0 down vs 2RS0
Ntrk1	neurotrophic tyrosine kinase, receptor, type 1	NM_021589 /// XM_006232746	1375615_at	53.0559	115.249	0.46036	-2.17221	2RH60 down vs 2RS60	1375615_at	11.2895	46.8585	0.240927	-4.15064	2RH0 down vs 2RS0
Park2	parkinson protein 2, E3 ubiquitin protein ligase	NM_020093 /// XM_006227896 /// XM_006227897 /// XM_006227898	1369138_a_at	29.8987	85.0011	0.35174	-2.84301	2RH60 down vs 2RS60	1369138_a_at	24.3296	59.0211	0.412219	-2.4259	2RH0 down vs 2RS0
Rgs4	regulator of G-protein signaling 4	NM_017214	1368506_at	112.258	417.85	0.26866	-3.72218	2RH60 down vs 2RS60	1368506_at	97.3055	223.45	0.435466	-2.29639	2RH0 down vs 2RS0
Sarnp	SAP domain containing ribonucleoprotein	NM_001033070 /// XM_006240781 /// XM_006240782	1388344_at	333.012	764.928	0.43535	-2.297	2RH60 down vs 2RS60	1388344_at	266.949	652.856	0.408894	-2.44562	2RH0 down vs 2RS0
Slc24a2	solute carrier family 24 (sodium/potassium/calcium exchanger), member 2	NM_031743	1383444_at	72.9694	155.468	0.46935	-2.13061	2RH60 down vs 2RS60	1388000_at	19.0277	38.5068	0.494139	-2.02372	2RH0 down vs 2RS0
Slc6a4	solute carrier family 6 (neurotransmitter transporter), member 4	NM_013034	1368348_at	254.205	551.597	0.46085	-2.1699	2RH60 down vs 2RS60	1368348_at	214.74	435.253	0.493368	-2.02688	2RH0 down vs 2RS0
Tspan18	tetraspanin 18	NM_001107750 /// XM_006234573 /// XM_006234574 /// XM_006234575	1375057_at	202.108	408.31	0.49499	-2.02024	2RH60 down vs 2RS60	1375057_at	120.871	246.586	0.490173	-2.04009	2RH0 down vs 2RS0

## Sheet: timepoint0.only
Gene.Symbol	Gene.Title	RefSeq.Transcript.ID	2RH0 vs. 2RS0
			Probeset.ID	2RH0	2RS0	Ratio.2RH0.vs..2RS0.	Fold.Change.2RH0.vs..2RS0.
2015-03-01	membrane-associated ring finger (C3HC4) 1, E3 ubiquitin protein ligase	NM_001135838 /// XM_006253033 /// XM_006253034 /// XM_006253035 /// XM_006253036 /// XM	1389696_at	20.2102	8.86076	2.28087	2.28087
Agtr2	angiotensin II receptor, type 2	NM_012494 /// XM_006257432	1398288_at	15.7795	6.79404	2.32254	2.32254
Apobec1	apolipoprotein B mRNA editing enzyme, catalytic polypeptide 1	NM_012907 /// XM_006237285 /// XM_006237286 /// XM_006237287 /// XM_006237288 /// XM_00	1368270_at	14.7111	7.11478	2.06768	2.06768
Bcl6b	B-cell CLL/lymphoma 6, member B	NM_001108279	1386833_at	26.5511	10.1009	2.62859	2.62859
Bmp2	bone morphogenetic protein 2	NM_017178 /// XM_006235073	1368945_at	38.173	12.2447	3.11753	3.11753
Casp8	caspase 8	NM_022277 /// XM_006245014 /// XM_006245015	1369262_at	34.9769	16.9614	2.06216	2.06216
Cdc23	cell division cycle 23	NM_001100659 /// XM_006254554 /// XM_006254555	1373893_at	57.7036	25.6783	2.24718	2.24718
Chid1 /// LOC100911881	chitinase domain containing 1 /// chitinase domain-containing protein 1-like	NM_001047854 /// XM_006230546 /// XM_006230547 /// XM_006230548 /// XM_006230549 /// XM	1383152_at	66.3116	28.3149	2.34192	2.34192
Clcc1	chloride channel CLIC-like 1	NM_133414 /// XM_006233127 /// XM_006233128 /// XR_351940	1370719_a_at	23.2391	10.5663	2.19935	2.19935
Col3a1	collagen, type III, alpha 1	NM_032085	1370959_at	146.755	66.5252	2.20602	2.20602
Cpe	carboxypeptidase E	NM_013128	1386921_at	437.537	193.678	2.25909	2.25909
Dbp	D site of albumin promoter (albumin D-box) binding protein	NM_001289982 /// NM_001289983 /// NM_012543	1387874_at	402.05	159.412	2.52208	2.52208
Derl1 /// LOC501445	derlin 1 /// derlin-1-like	NM_001014202 /// XM_003754643 /// XM_006244283	1367529_at	607.479	257.593	2.35829	2.35829
Dgkk	diacylglycerol kinase kappa	XM_001064508 /// XM_346276	1398629_at	88.2399	24.9518	3.53641	3.53641
Dpy19l1	dpy-19-like 1 (C. elegans)	NM_001191791 /// XM_006242719 /// XR_356127	1389483_at	22.766	8.54097	2.6655	2.6655
Emb	embigin	NM_053719	1368541_at	42.4234	18.5111	2.29178	2.29178
Gal	galanin/GMAP prepropeptide	NM_033237	1387088_at	105.706	6.72144	15.7267	15.7267
Junb	jun B proto-oncogene	NM_021836	1387788_at	26.2501	8.59752	3.05321	3.05321
Kctd2	potassium channel tetramerization domain containing 2	XM_006221035 /// XM_006247778	1389988_at	18.6236	9.05491	2.05675	2.05675
LOC100360679 /// LOC100362298 /// LOC100912024 /// Rps18	ribosomal protein S18-like /// ribosomal protein S18-like /// uncharacterized LOC100912	NM_213557 /// XM_002724578 /// XM_002726555 /// XM_002727833 /// XM_002729505 /// XM_00	1388296_at	284.688	99.74	2.85432	2.85432
LOC100363521	hypothetical LOC100363521	NR_110645 /// XR_345671 /// XR_353154	1388678_at	21.0943	10.3241	2.04322	2.04322
LOC100363782 /// Rab1a /// Rab1b	RAB1B, member RAS oncogene family-like /// RAB1A, member RAS oncogene family /// RAB1B,	NM_001109979 /// NM_031090 /// XM_002727597 /// XM_006223612	1385270_s_at	53.9343	23.7198	2.27379	2.27379
LOC100364832 /// LOC102551046 /// LOC102557205 /// LOC102557219 /// Phf11 /// Phf11b /// Setdb2	hypothetical LOC100364832 /// PHD finger protein 11-like /// uncharacterized LOC1025572	NM_001014235 /// NM_001024272 /// XM_002725109 /// XM_006221959 /// XM_006221960 /// XM	1382546_at	25.9577	12.2737	2.11489	2.11489
LOC100909409 /// LOC102548412 /// LOC102557407	disks large homolog 5-like /// uncharacterized LOC102548412 /// uncharacterized LOC1025	XM_003751858 /// XM_006227136 /// XM_006227137 /// XM_006227138 /// XM_006255391 /// XR	1378849_at	99.1822	35.8716	2.76492	2.76492
LOC100910771 /// Map3k7	mitogen-activated protein kinase kinase kinase 7-like /// mitogen activated protein kin	NM_001107920 /// XM_003750753 /// XM_006237966 /// XM_006245614	1399075_at	26.1114	12.0894	2.15987	2.15987
LOC100912228 /// Npy	pro-neuropeptide Y-like /// neuropeptide Y	NM_012614 /// XM_003749745	1387154_at	3239.6	622.819	5.20146	5.20146
LOC102549278	zinc finger CCCH-type antiviral protein 1-like	XR_349910	1395590_at	594.462	243.791	2.43841	2.43841
LOC102554740	uncharacterized LOC102554740	XR_359544	1378249_x_at	178.666	60.3524	2.96038	2.96038
LOC102557494	uncharacterized LOC102557494	XR_345117 /// XR_345118	1384332_at	48.197	20.9064	2.30537	2.30537
LOC361914 /// Slc7a12	similar to solute carrier family 7 (cationic amino acid transporter, y+ system), member	NM_001011948 /// NM_001017465 /// XM_006232112	1373990_at	23.6214	10.514	2.24667	2.24667
Mettl16	methyltransferase like 16	XR_085968 /// XR_338707 /// XR_338708 /// XR_357715	1375701_at	23.464	9.15938	2.56177	2.56177
Mllt4	myeloid/lymphoid or mixed-lineage leukemia (trithorax homolog, Drosophila); translocate	NM_013217	1373027_at	62.0083	22.8809	2.71005	2.71005
Myh8	myosin, heavy chain 8, skeletal muscle, perinatal	NM_001100485	1371053_at	94.3558	18.5404	5.08923	5.08923
Ndnf	neuron-derived neurotrophic factor	XM_003753909 /// XM_006236609	1383794_at	85.3731	31.3241	2.72548	2.72548
Nmu	neuromedin U	NM_022239 /// XM_006250872 /// XR_359476 /// XR_359477	1369717_at	97.9667	8.52878	11.4866	11.4866
Nts	neurotensin	NM_001102381	1380967_at	671.559	6.31381	106.364	106.364
Pdia6	protein disulfide isomerase family A, member 6	NM_001004442	1370859_at	138.199	52.9185	2.61153	2.61153
Pex2	peroxisomal biogenesis factor 2	NM_017234 /// XM_006232157 /// XM_006232158 /// XM_006232159 /// XM_006232160 /// XM_00	1396866_s_at	33.0159	15.7942	2.09039	2.09039
Pfkm	phosphofructokinase, muscle	NM_031715	1384632_at	78.1395	28.3226	2.75891	2.75891
Prlh	prolactin releasing hormone	NM_022222 /// XM_006245478	1369624_at	31.5293	4.83934	6.51521	6.51521
Ptprn	protein tyrosine phosphatase, receptor type, N	NM_053881 /// XM_006245132 /// XM_006245133 /// XM_006245134	1370362_at	1071.93	328.293	3.26507	3.26507
Pts	6-pyruvoyl-tetrahydropterin synthase	NM_017220	1369304_at	23.6922	9.649	2.4554	2.4554
Rcn1	reticulocalbin 1, EF-hand calcium binding domain	NM_001108586	1393643_at	322.427	157.127	2.05201	2.05201
RGD1561931	similar to KIAA2022 protein	XM_006227455 /// XM_006257153	1384799_at	48.5356	22.3945	2.1673	2.1673
Rgs2	regulator of G-protein signaling 2	NM_053453	1368144_at	79.5831	36.3265	2.19077	2.19077
Rpl41	ribosomal protein L41	NM_139083	1370866_at	261.84	112.941	2.3184	2.3184
Rps24	ribosomal protein S24	NM_031112 /// XM_006252530 /// XM_006252531 /// XM_006252532 /// XM_006252533	1369966_a_at	172.343	72.2863	2.38416	2.38416
Sat1	spermidine/spermine N1-acetyl transferase 1	NM_001007667	1371774_at	105.765	50.8865	2.07846	2.07846
Scn2b	sodium channel, voltage-gated, type II, beta subunit	NM_012877 /// XM_006242895	1396405_at	33.9173	16.8882	2.00834	2.00834
Scpep1	serine carboxypeptidase 1	NM_133383 /// XM_006247069	1370220_at	38.1225	16.6968	2.28321	2.28321
Sdf2l1	stromal cell-derived factor 2-like 1	NM_001109433	1373043_at	38.2922	15.9794	2.39634	2.39634
Sec11c	SEC11 homolog C (S. cerevisiae)	NM_153628	1370817_at	70.3671	27.6755	2.54257	2.54257
Slc16a12	solute carrier family 16, member 12	NM_001191637 /// XM_006231287 /// XM_006231288 /// XM_006231289 /// XM_006231290	1393516_at	72.8022	28.0667	2.5939	2.5939
Slc40a1	solute carrier family 40 (iron-regulated transporter), member 1	NM_133315 /// XM_006244891	1376972_at	211.712	95.3856	2.21954	2.21954
Srd5a1	steroid-5-alpha-reductase, alpha polypeptide 1 (3-oxo-5 alpha-steroid delta 4-dehydroge	NM_017070	1370420_at	293.714	72.4368	4.05476	4.05476
Ssr4	signal sequence receptor, delta	NM_017199 /// XM_006229571	1367690_at	206.127	97.0153	2.12468	2.12468
Timp1	TIMP metallopeptidase inhibitor 1	NM_053819 /// XM_006256608 /// XM_006256609 /// XM_006256610	1367712_at	719.844	89.2333	8.06695	8.06695
Trmt12	tRNA methyltransferase 12 homolog (S. cerevisiae)	NM_001122976	1385296_at	31.805	13.0234	2.44215	2.44215
Ugt1a1 /// Ugt1a2 /// Ugt1a3 /// Ugt1a5 /// Ugt1a6 /// Ugt1a7c /// Ugt1a8 /// Ugt1a9	UDP glucuronosyltransferase 1 family, polypeptide A1 /// UDP glucuronosyltransferase 1	NM_001039549 /// NM_001039691 /// NM_012683 /// NM_057105 /// NM_130407 /// NM_175846 /	1387759_s_at	86.5901	31.801	2.72288	2.72288
Urb1	URB1 ribosome biogenesis 1 homolog (S. cerevisiae)	NM_001191661	1377889_at	197.171	76.7056	2.5705	2.5705
Vgf	VGF nerve growth factor inducible	NM_030997 /// XM_006249137 /// XM_006249138	1368359_a_at	75.2547	9.71538	7.74596	7.74596
Zeb2	zinc finger E-box binding homeobox 2	NM_001033701 /// XM_006234144 /// XM_006234145 /// XM_006234146 /// XM_006234147	1382252_at	55.684	26.5555	2.09688	2.09688
Abat	4-aminobutyrate aminotransferase	NM_031003 /// XM_006245760	1369799_at	25.7796	60.1699	0.428449	-2.334
Abtb2 /// LOC100909984	ankyrin repeat and BTB (POZ) domain containing 2 /// ankyrin repeat and BTB/POZ domain-	NM_134403 /// XM_006234671	1368111_at	8.94276	18.6744	0.478877	-2.08822
Aifm2	apoptosis-inducing factor, mitochondrion-associated 2	NM_001139483 /// XM_006256452 /// XM_006256453 /// XM_006256454 /// XM_006256455 /// XM	1374346_at	28.1271	56.3694	0.49898	-2.00409
Amn1	antagonist of mitotic exit network 1 homolog (S. cerevisiae)	NM_001008333 /// XM_006237700	1381961_at	24.5095	60.4579	0.405399	-2.4667
Atp2c1	ATPase, Ca++ transporting, type 2C, member 1	NM_131907	1371134_at	18.8698	38.1568	0.49453	-2.02212
Azi2	5-azacytidine induced 2	NM_001025705 /// XM_006244032	1390960_at	7.27249	17.6422	0.412222	-2.42588
Bcl2l2	Bcl2-like 2	NM_021850 /// XM_006252015 /// XM_006252016 /// XM_006252017 /// XM_006252018	1393707_at	8.60145	18.3883	0.467766	-2.13782
Btaf1	BTAF1 RNA polymerase II, B-TFIID transcription factor-associated, 170kDa	NM_001191917 /// XM_006231332 /// XM_006231333 /// XM_006231334	1373467_at	11.7223	27.8478	0.420943	-2.37562
Cacng5	calcium channel, voltage-dependent, gamma subunit 5	NM_080693 /// XM_006247557 /// XM_006247558	1388097_at	40.6364	91.639	0.443442	-2.25509
Cacybp	calcyclin binding protein	NM_001004208	1392979_at	36.4347	90.1265	0.40426	-2.47365
Cd164	CD164 molecule, sialomucin	NM_031812	1386886_at	38.5089	85.017	0.452955	-2.20772
Ceacam1	carcinoembryonic antigen-related cell adhesion molecule 1 (biliary glycoprotein)	NM_001033860 /// NM_001033861 /// NM_001033862 /// NM_031755	1369854_a_at	22.1194	48.4022	0.45699	-2.18823
Celf1	CUGBP, Elav-like family member 1	NM_001025421 /// XM_006234513 /// XM_006234514 /// XM_006234515 /// XM_006234516 /// XM	1393568_at	33.6595	83.1423	0.404841	-2.47011
Cep95	centrosomal protein 95kDa	NM_001013862 /// XM_006247561	1378962_at	15.6179	52.7636	0.295999	-3.37839
Cox16	COX16 cytochrome c oxidase assembly homolog (S. cerevisiae)	NM_001163153 /// XM_006240298	1373585_at	57.7356	146.111	0.395149	-2.53069
Cpsf4	cleavage and polyadenylation specific factor 4	NM_001012351 /// XM_006248869 /// XM_006248870	1398878_at	10.4419	36.8433	0.283414	-3.5284
Cpsf6	cleavage and polyadenylation specific factor 6, 68kDa	NM_001106785 /// XM_006241372 /// XM_006241373 /// XM_006241374 /// XM_006241375 /// XM	1376811_a_at	23.4704	48.2819	0.486111	-2.05715
Crem	cAMP responsive element modulator	NM_001110860 /// NM_001271101 /// NM_001271102 /// NM_001271245 /// NM_001271246 /// NM	1378925_at	72.1386	217.693	0.331379	-3.0177
Dock10	dedicator of cytokinesis 10	XM_003754541 /// XM_006226891 /// XM_006226892 /// XM_006226893 /// XM_006226894 /// XM	1384677_at	53.9608	136.238	0.396076	-2.52477
Dynlt1	dynein light chain Tctex-type 1	NM_031318 /// XM_006227901	1386882_at	97.5886	203.189	0.480284	-2.0821
Fgfr2	fibroblast growth factor receptor 2	NM_001109892 /// NM_001109893 /// NM_001109894 /// NM_001109895 /// NM_001109896 /// NM	1370630_a_at	121.18	243.143	0.498389	-2.00647
Fgl2	fibrinogen-like 2	NM_053455	1370623_at	7.47705	19.8342	0.376979	-2.65267
Fmo2	flavin containing monooxygenase 2	NM_144737 /// XM_006250143	1382031_at	191.649	417.78	0.45873	-2.17993
G3bp2	GTPase activating protein (SH3 domain) binding protein 2	NM_001013989 /// XM_006250733 /// XM_006250734 /// XM_006250735 /// XM_006250736	1374501_at	121.411	254.623	0.476825	-2.09721
Gpr137b	G protein-coupled receptor 137B	NM_001105978 /// XM_006254372 /// XM_006254373 /// XM_006254374	1393148_at	229.293	519.298	0.441545	-2.26478
Idi1	isopentenyl-diphosphate delta isomerase 1	NM_053539	1368878_at	52.6003	146.658	0.35866	-2.78815
Kcnj10	potassium inwardly-rectifying channel, subfamily J, member 10	NM_031602 /// XM_006250285	1387467_at	6.55066	13.6269	0.480713	-2.08024
Kirrel3	kin of IRRE like 3 (Drosophila)	NM_001048215 /// XM_006242782	1384655_at	38.4175	80.8861	0.474956	-2.10546
Klhl8	kelch-like family member 8	NM_001105995	1375851_at	37.5593	126.901	0.295975	-3.37867
Ldlr	low density lipoprotein receptor	NM_175762	1388218_at	90.2247	192.893	0.467744	-2.13792
LOC100909830	mRNA-decapping enzyme 2-like	XM_006254993	1396077_at	28.6537	57.7588	0.496094	-2.01575
LOC100910561	uncharacterized LOC100910561	XR_146175 /// XR_146502 /// XR_338505 /// XR_338506 /// XR_357483 /// XR_357484	1396489_at	93.4453	203.7	0.45874	-2.17988
LOC100910753	deoxynucleotidyltransferase terminal-interacting protein 2-like	XM_003749386 /// XM_006224298	1382119_at	31.8606	69.6475	0.457453	-2.18602
LOC100911286 /// Pcsk1n	proSAAS-like /// proprotein convertase subtilisin/kexin type 1 inhibitor	NM_019279 /// XM_003752012	1367835_at	104.803	289.671	0.361799	-2.76397
LOC102553294	zinc finger and SCAN domain-containing protein 22-like	XM_006222993 /// XM_006222994 /// XM_006222995 /// XM_006228130 /// XM_006228131 /// XM	1381117_at	15.7415	44.0302	0.357515	-2.79708
LOC102556334	small membrane A-kinase anchor protein-like	XM_006244903	1377885_at	10.2617	25.0344	0.409905	-2.43959
LOC689991	similar to CG18437-PA	XM_003750710 /// XM_003754536	1395641_at	4.9981	11.2201	0.445459	-2.24488
Man1a1	mannosidase, alpha, class 1A, member 1	NM_001033656 /// XM_006256497	1383574_at	77.1268	228.448	0.33761	-2.962
Mapk8	mitogen-activated protein kinase 8	NM_053829	1382079_at	53.4453	135.325	0.39494	-2.53203
Mettl5	methyltransferase like 5	NM_001114181	1367541_at	33.0091	73.4031	0.449692	-2.22374
Mlxipl	MLX interacting protein-like	NM_133552	1368614_at	16.6531	39.0616	0.426329	-2.34561
Ncoa3	nuclear receptor coactivator 3	XM_006224744 /// XM_006235634	1388178_at	11.4915	24.5975	0.467185	-2.14048
Nek6	NIMA-related kinase 6	NM_001277232 /// NM_182953 /// XM_006234100	1374565_at	58.9202	150.83	0.39064	-2.5599
Nr4a3	nuclear receptor subfamily 4, group A, member 3	NM_017352 /// NM_031628 /// XM_006238097	1369067_at	42.1862	89.5207	0.471245	-2.12204
Papss2	3'-phosphoadenosine 5'-phosphosulfate synthase 2	NM_001106375 /// XM_006231274	1395721_at	18.8568	51.2564	0.367889	-2.71821
Pdcd4	programmed cell death 4	NM_022265 /// XM_006231613 /// XM_006231614 /// XM_006231615 /// XM_006231616 /// XM_00	1387521_at	180.652	398.404	0.453439	-2.20537
Pik3ip1	phosphoinositide-3-kinase interacting protein 1	NM_001017453 /// XM_006251293	1380793_at	4.83317	11.9624	0.404032	-2.47505
Plekha3	pleckstrin homology domain-containing, family A (phosphoinositide binding specific) mem	NM_001013077 /// XM_006234401	1398641_at	24.5026	61.0686	0.401228	-2.49235
Plin2	perilipin 2	NM_001007144 /// XM_006238360 /// XM_006238361 /// XM_006238362	1382680_at	43.6373	105.957	0.411842	-2.42811
Ppard	peroxisome proliferator-activated receptor delta	NM_013141 /// XM_006256166 /// XM_006256167 /// XM_006256168	1387684_at	77.2204	207.418	0.372292	-2.68606
Pten	phosphatase and tensin homolog	NM_031606	1370112_at	78.2013	161.787	0.483362	-2.06884
Ptprf	protein tyrosine phosphatase, receptor type, F	NM_019249 /// XM_006238676 /// XM_006238677 /// XM_006238678 /// XM_006238679 /// XM_00	1368035_a_at	27.4909	56.987	0.482405	-2.07295
Rab5b	RAB5B, member RAS oncogene family	NM_001079936 /// XM_006240750 /// XM_006240751 /// XM_006240752	1378035_at	8.01149	17.3784	0.461003	-2.16918
Rbm48	RNA binding motif protein 48	NM_001024246	1383549_at	17.0622	34.3341	0.496947	-2.01229
RGD1311723	similar to KIAA1731 protein	NM_001271048 /// XM_006242548 /// XM_006242549 /// XM_006242550 /// XM_006242551	1398460_at	79.0909	163.349	0.484187	-2.06532
RGD1559442	similar to SET binding factor 2	NM_001134970	1375171_at	904.559	1847.17	0.489707	-2.04204
Rora	RAR-related orphan receptor A	NM_001106834	1379397_at	21.2485	42.9043	0.495252	-2.01917
Scn3b	sodium channel, voltage-gated, type III, beta subunit	NM_139097 /// XM_006243102 /// XM_006243103 /// XM_006243104	1383435_at	136.995	460.223	0.29767	-3.35943
Serpina11	serpin peptidase inhibitor, clade A (alpha-1 antiproteinase, antitrypsin), member 11	NM_001008776 /// NM_001166352 /// XM_006240481	1376174_at	11.9469	26.6871	0.447666	-2.23381
Serpinc1	serpin peptidase inhibitor, clade C (antithrombin), member 1	NM_001012027	1392090_at	10.6122	25.6362	0.413952	-2.41574
Serpinf1	serpin peptidase inhibitor, clade F (alpha-2 antiplasmin, pigment epithelium derived fa	NM_177927	1388569_at	13.5617	28.882	0.469554	-2.12968
Slc25a30	solute carrier family 25, member 30	---	1381973_at	289.368	591.552	0.489168	-2.04429
Spsb1	splA/ryanodine receptor domain and SOCS box containing 1	NM_001107994 /// XM_006239462	1393805_at	24.4051	71.1494	0.343011	-2.91536
Tinagl1	tubulointerstitial nephritis antigen-like 1	NM_053582 /// XM_006238977 /// XM_006238978	1367650_at	22.8219	53.1066	0.429738	-2.327
Tmem106b	transmembrane protein 106B	NM_001004267 /// XM_006236100	1392486_at	54.8337	112.53	0.487279	-2.05221
Tollip	toll interacting protein	NM_001109668 /// XM_006230607	1378572_at	8.45491	17.6547	0.478904	-2.0881
Tor1aip1	torsin A interacting protein 1	NM_145092 /// XM_006250026 /// XM_006250027 /// XM_006250028 /// XM_006250029	1388024_s_at	46.601	132.246	0.352381	-2.83784
Tor1b	torsin family 1, member B	NM_001039197	1382984_at	18.5416	39.583	0.468422	-2.13483
Tp53	tumor protein p53	NM_030989 /// XM_006246594 /// XM_006246595	1367831_at	25.7366	55.7102	0.461974	-2.16463
Trappc2	trafficking protein particle complex 2	NM_001024965 /// XM_006256857	1371466_at	59.6496	122.095	0.488549	-2.04688
Trmt1l	tRNA methyltransferase 1-like	NM_001037192 /// XM_006249992 /// XM_006249993 /// XM_006249994	1380827_at	9.48225	24.7021	0.383863	-2.6051
Ube2k	ubiquitin-conjugating enzyme E2K	NM_001106006 /// XM_006250934	1383515_at	6.23747	13.2651	0.470219	-2.12667
Usp2	ubiquitin specific peptidase 2	NM_053774 /// XM_006242861 /// XM_006242862 /// XM_006242863	1387703_a_at	45.1502	104.978	0.430092	-2.32508
Usp3	ubiquitin specific peptidase 3	NM_001025424	1389091_at	12.8797	39.6388	0.324927	-3.07761
Vamp1	vesicle-associated membrane protein 1	NM_013090	1387519_at	95.3499	201.305	0.473659	-2.11122
Vcpip1	valosin containing protein (p97)/p47 complex interacting protein 1	NM_176857	1390858_at	20.4896	45.7155	0.4482	-2.23115
Vof16	ischemia related factor vof-16	NM_147207 /// NR_037614	1385386_at	10.8944	28.519	0.382006	-2.61776
Wdr45b	WD repeat domain 45B	NM_001039587 /// XM_006247900	1383651_a_at	19.709	39.9388	0.493476	-2.02644
Zc3h14	zinc finger CCCH type containing 14	NM_001033951 /// NM_138920	1390297_at	138.889	304.976	0.455409	-2.19583
Zfp347	zinc finger protein 347	NM_133390	1368726_a_at	99.7856	247.117	0.403799	-2.47648

## Sheet: timepoint60.only
Gene.Symbol	Gene.Title	RefSeq.Transcript.ID	2RH60 vs. 2RS60
			Probeset.ID	2RH60	2RS60	Ratio.2RH60.vs..2RS60.	Fold.Change.2RH60.vs..2RS60.
2015-03-08	membrane-associated ring finger (C3HC4) 8, E3 ubiquitin protein ligase	NM_001107882 /// XM_006237151 /// XM_006237152 /// XM_006237153 /// XM_006237154 /// XM	1373113_at	70.0688	34.9587	2.00433	2.00433
Abi2	abl-interactor 2	NM_173143	1387909_at	404.675	190.088	2.12889	2.12889
Alx1	ALX homeobox 1	NM_012921 /// XM_006241293	1368576_at	14.6736	7.15008	2.05223	2.05223
B4galt5	UDP-Gal:betaGlcNAc beta 1,4-galactosyltransferase, polypeptide 5	NM_001108608	1371537_at	77.2413	29.964	2.5778	2.5778
Ccl5	chemokine (C-C motif) ligand 5	NM_031116	1369983_at	17.9841	7.41635	2.42492	2.42492
Cyp2c7 /// LOC100911552	cytochrome P450, family 2, subfamily c, polypeptide 7 /// cytochrome P450 2C7-like	NM_017158 /// XM_006229641	1370241_at	22.0458	7.6087	2.89744	2.89744
Cyr61	cysteine-rich, angiogenic inducer, 61	NM_031327	1368290_at	60.7436	28.3827	2.14016	2.14016
Eaf1	ELL associated factor 1	NM_001107293	1374797_at	55.016	24.1461	2.27846	2.27846
Efhd1	EF-hand domain family, member D1	NM_001109310 /// XM_006245467 /// XM_006245468 /// XM_006245469 /// XM_006245470 /// XM	1376770_at	28.0551	11.7751	2.38257	2.38257
Fbxo32	F-box protein 32	NM_133521	1369188_at	95.5689	41.4408	2.30616	2.30616
Homer1	homer homolog 1 (Drosophila)	NM_031707 /// XM_006231775	1368319_a_at	31.4511	12.8343	2.45056	2.45056
Hpx	hemopexin	NM_053318	1370065_at	245.204	91.2106	2.68833	2.68833
Icam1	intercellular adhesion molecule 1	NM_012967	1387202_at	173.825	67.6782	2.5684	2.5684
Id1	inhibitor of DNA binding 1	NM_012797 /// XM_006235267	1387028_a_at	9.61742	4.5467	2.11525	2.11525
Irf2bp2	interferon regulatory factor 2 binding protein 2	XM_003751897 /// XM_006222808	1373566_at	66.8428	33.3559	2.00393	2.00393
Irf7	interferon regulatory factor 7	NM_001033691 /// XM_006230540 /// XM_006230541	1383564_at	177.526	47.7636	3.71677	3.71677
Lcp1	lymphocyte cytosolic protein 1	NM_001012044 /// XM_006252318 /// XM_006252319 /// XM_006252320 /// XM_006252321 /// XM	1389210_at	34.2989	12.7538	2.68932	2.68932
LOC100361039 /// LOC100362881 /// LOC100911408 /// LOC100912517 /// LOC100912790 /// LOC100912792 /// LOC302022 /// LOC365085 /// LOC367597 /// LOC501230 /// LOC687005	rCG38188-like /// rCG38188-like /// nidogen-2-like /// nidogen-2-like /// nidogen-2-lik	NM_001127530 /// XM_003750273 /// XM_003754491 /// XM_006224307 /// XM_006224308 /// XM	1391960_at	99.4445	37.1598	2.67613	2.67613
LOC100364956 /// LOC683761 /// RT1-CE11 /// RT1-CE13 /// RT1-CE5 /// RT1-CE7 /// RT1-EC2 /// Rt1.aa	MHC class Ib alpha chain-like /// similar to RT1 class I, CE11 /// RT1 class I, locus C	NM_001008834 /// NM_001008836 /// NM_001008843 /// NM_001008845 /// NM_001033986 /// NM	1371078_at	109.867	49.1132	2.23702	2.23702
LOC100909409 /// LOC100912726 /// LOC102556632 /// LOC102556780 /// LOC367485 /// LOC501317 /// LOC501467 /// LOC679730 /// LOC683878 /// LOC685199 /// LOC685989 /// LOC686719 /// LOC686886 /// LOC688649 /// LOC689453 /// LOC689635 /// LOC690467	disks large homolog 5-like /// disks large homolog 5-like /// disks large homolog 5-lik	XM_001066079 /// XM_001075397 /// XM_002727416 /// XM_003748679 /// XM_003751851 /// XM	1395806_at	122.642	54.4413	2.25274	2.25274
LOC100912479 /// Vcam1	vascular cell adhesion protein 1-like /// vascular cell adhesion molecule 1	NM_012889 /// XM_003749384 /// XM_006233213 /// XM_006233219	1368474_at	41.7565	19.1518	2.18029	2.18029
LOC100912517	nidogen-2-like	XM_006227216 /// XM_006227217 /// XM_006232466 /// XR_349524 /// XR_349525 /// XR_34952	1396219_at	145.423	44.068	3.29996	3.29996
LOC102553715 /// Mfap4	microfibril-associated glycoprotein 4-like /// microfibrillar-associated protein 4	NM_001034124 /// XM_006246476 /// XM_006246560 /// XM_006246561	1371700_at	25.568	9.99814	2.55728	2.55728
LOC302022	similar to nidogen 2 protein	NM_001127530 /// XM_006248733	1381434_s_at	306.117	60.6031	5.05118	5.05118
LOC688090 /// RT1-Bb	similar to RT1 class II histocompatibility antigen, B-1 beta chain precursor (RT1.B-bet	NM_001004084 /// NM_001101017	1371033_at	20.9772	8.3623	2.50854	2.50854
Mina	myc induced nuclear antigen	NM_153309	1392743_at	44.4672	20.2351	2.19753	2.19753
Mmd2	monocyte to macrophage differentiation-associated 2	NM_001037217	1389221_at	41.1708	17.0656	2.4125	2.4125
Ndufaf4	NADH dehydrogenase (ubiquinone) complex I, assembly factor 4	NM_198783	1389384_at	44.0747	16.7021	2.63887	2.63887
Nlk	nemo like kinase	NM_001191924 /// XM_006246945 /// XM_006246946	1379218_at	20.2607	9.36267	2.16398	2.16398
Nubp2	nucleotide binding protein 2	NM_001011891	1372607_at	128.229	60.6073	2.11574	2.11574
Oxsm	3-oxoacyl-ACP synthase, mitochondrial	NM_001100508 /// XM_006251711 /// XM_006251712	1391530_a_at	32.4512	13.642	2.37878	2.37878
Pigu	phosphatidylinositol glycan anchor biosynthesis, class U	NM_181637 /// XM_006235325	1374357_at	92.4749	35.8199	2.58166	2.58166
Ppp2r2a	protein phosphatase 2, regulatory subunit B, alpha	NM_053999	1369221_at	50.057	7.43602	6.7317	6.7317
RGD1562465	similar to GTPase activating protein testicular GAP1	XR_352160 /// XR_352161	1378283_at	32.0551	14.7349	2.17544	2.17544
RT1-Ba	RT1 class II, locus Ba	NM_001008831	1370822_at	58.0217	20.8794	2.77889	2.77889
RT1-Db1	RT1 class II, locus Db1	NM_001008884	1370383_s_at	17.3872	8.14593	2.13446	2.13446
RT1-EC2 /// Rt1.aa	RT1 class Ib, locus EC2 /// MHC class I RT1.Aa alpha-chain	NM_001134701 /// NM_012645 /// XM_006227190 /// XR_349497 /// XR_349498	1370429_at	29.314	14.1082	2.0778	2.0778
Sel1l3	sel-1 suppressor of lin-12-like 3 (C. elegans)	XM_006221834 /// XM_006251033 /// XM_341223	1397884_at	141.866	60.1374	2.35904	2.35904
Slc25a18	solute carrier family 25 (glutamate carrier), member 18	NM_001044280 /// XM_006237280	1390537_at	37.6258	14.8597	2.53207	2.53207
Socs3	suppressor of cytokine signaling 3	NM_053565 /// XM_006247824	1369584_at	16.0216	5.57511	2.87378	2.87378
Tmem69	transmembrane protein 69	NM_001035001	1390893_at	98.0537	48.2662	2.03152	2.03152
Tnfaip8l3	tumor necrosis factor, alpha-induced protein 8-like 3	XM_006226402 /// XM_006243096	1378700_at	19.739	8.11989	2.43095	2.43095
Abcc9	ATP-binding cassette, subfamily C (CFTR/MRP), member 9	NM_013040	1398265_at	12.5162	25.0982	0.49869	-2.00525
Agtr1a	angiotensin II receptor, type 1a	NM_030985 /// XM_006253882	1384240_at	16.9761	43.4688	0.39053	-2.56062
Ank2	ankyrin 2, neuronal	XM_006224299 /// XM_006233286	1396612_at	56.1222	112.667	0.49813	-2.00751
Arc	activity-regulated cytoskeleton-associated protein	NM_019361 /// XM_006241734	1387068_at	32.8609	67.5728	0.4863	-2.05634
Arid1b	AT rich interactive domain 1B (Swi1 like)	NM_172157 /// XM_006222912 /// XM_006227905 /// XM_006227906 /// XM_006227907	1381925_x_at	13.4391	73.0671	0.18393	-5.43685
Ascl1	achaete-scute family bHLH transcription factor 1	NM_022384	1369765_at	3.99967	8.40391	0.47593	-2.10115
Asic2	acid-sensing (proton-gated) ion channel 2	NM_001034014 /// NM_012892	1371140_a_at	18.2968	39.9859	0.45758	-2.18541
Atp1b1	ATPase, Na+/K+ transporting, beta 1 polypeptide	NM_013113	1386937_at	112.501	259.82	0.43299	-2.30952
Atp2a2	ATPase, Ca++ transporting, cardiac muscle, slow twitch 2	NM_001110139 /// NM_001110823 /// NR_027839	1370426_a_at	126.29	281.826	0.44811	-2.23159
Atp7a	ATPase, Cu++ transporting, alpha polypeptide	NM_052803 /// XM_006256995 /// XM_006256996 /// XM_006256997	1369342_at	68.4344	173.157	0.39522	-2.53024
Azin1	antizyme inhibitor 1	NM_022585 /// XM_006241567 /// XM_006241568 /// XM_006241569	1370575_a_at	13.9077	29.003	0.47953	-2.08538
Bcat1	branched chain amino acid transaminase 1, cytosolic	NM_017253	1369520_a_at	581.341	1167.9	0.49777	-2.00896
Bccip	BRCA2 and CDKN1A interacting protein	NM_001108505	1374323_at	8.81915	18.1314	0.4864	-2.05592
Bclaf1	BCL2-associated transcription factor 1	NM_001047852 /// XM_006227652 /// XM_006227653 /// XM_006227654 /// XM_006227655 /// XM	1373868_at	31.1526	90.851	0.3429	-2.9163
Calca	calcitonin-related polypeptide alpha	NM_001033955 /// NM_001033956 /// NM_017338	1369117_at	6.32625	18.2612	0.34643	-2.88659
Calm1 /// Calm2 /// Calm3	calmodulin 1 /// calmodulin 2 /// calmodulin 3	NM_012518 /// NM_017326 /// NM_031969	1369936_at	227.279	473.513	0.47998	-2.08342
Car2	carbonic anhydrase 2	NM_019291	1386922_at	8.95386	24.0589	0.37216	-2.68702
Cdh2	cadherin 2	NM_031333 /// XM_006254441 /// XM_006254442	1368642_at	137.346	352.828	0.38927	-2.56891
Cfi	complement factor I	NM_024157	1368205_at	35.458	71.6249	0.49505	-2.02
Cisd2	CDGSH iron sulfur domain 2	NM_001191608	1392662_at	40.4304	107.943	0.37455	-2.66987
Cish	cytokine inducible SH2-containing protein	NM_031804	1388233_at	21.4085	48.8965	0.43783	-2.28399
Cltc	clathrin, heavy chain (Hc)	NM_019299 /// XM_006247107 /// XM_006247108 /// XM_006247109	1398842_at	54.1846	118.339	0.45788	-2.18398
Cmip	c-Maf-inducing protein	NM_001163273 /// XM_006255683 /// XM_006255684	1380282_at	55.7369	120.82	0.46132	-2.16769
Cnnm1	cyclin M1	NM_001107593 /// XM_006231483	1376142_at	33.1685	89.6685	0.3699	-2.70343
Col17a1	collagen, type XVII, alpha 1	NM_001106366 /// XM_006231476	1383365_at	57.2756	157.661	0.36328	-2.7527
Col5a2	collagen, type V, alpha 2	NM_053488	1373463_at	9.64158	19.5284	0.49372	-2.02544
Copg2	coatomer protein complex, subunit gamma 2	NM_001106929	1389031_at	204.695	462.41	0.44267	-2.25902
Crebbp	CREB binding protein	NM_133381 /// XM_006245833	1382264_at	34.7213	71.7939	0.48362	-2.06774
Crim1	cysteine rich transmembrane BMP regulator 1 (chordin like)	NM_001169103 /// XM_006239623 /// XM_006239624 /// XM_006239625 /// XM_006239626	1391448_at	51.0911	121.757	0.41962	-2.38311
Crot	carnitine O-octanoyltransferase	NM_031987 /// XM_006236004 /// XM_006236005	1387183_at	9.57412	25.8292	0.37067	-2.69782
Csnk1e	casein kinase 1, epsilon	NM_031617 /// XM_006242034 /// XM_006242035 /// XM_006242036 /// XM_006242037 /// XM_00	1369804_a_at	7.2675	14.6142	0.49729	-2.0109
Dctn6	dynactin 6	NM_001106085	1371533_at	55.1145	113.631	0.48503	-2.06173
Ddb1	damage-specific DNA binding protein 1, 127kDa	NM_171995 /// XM_006231071	1399162_a_at	11.8121	28.3768	0.41626	-2.40234
Ddhd2	DDHD domain containing 2	XM_001059724 /// XM_002725205 /// XM_006222271 /// XM_006222272 /// XM_006253337 /// XM	1371901_at	112.804	246.037	0.45849	-2.18107
Dopey2	dopey family member 2	NM_001191660	1386740_at	7.36017	15.0673	0.48849	-2.04712
Dos	downstream of Stk11	NM_001108070	1378897_at	7.50057	15.3424	0.48888	-2.04549
Dst	dystonin	NM_001108208 /// XM_006226774 /// XM_006226775 /// XM_006226776 /// XM_006226777 /// XM	1398598_at	43.0577	103.132	0.4175	-2.39521
Dyrk3	dual-specificity tyrosine-(Y)-phosphorylation regulated kinase 3	NM_001024767	1383853_at	18.7909	46.3854	0.4051	-2.46853
Eif4g2	eukaryotic translation initiation factor 4, gamma 2	NM_001017374	1388359_at	11.322	23.0435	0.49133	-2.03529
Eif4g3	eukaryotic translation initiation factor 4 gamma, 3	NM_001106693 /// XM_006239153 /// XM_006239154 /// XM_006239155 /// XM_006239156 /// XM	1373364_at	62.3587	147.154	0.42377	-2.35977
Elovl5	ELOVL fatty acid elongase 5	NM_134382 /// XM_006243417 /// XM_006243418	1388348_at	589.942	1204.07	0.48996	-2.04098
Eml4	echinoderm microtubule associated protein like 4	NM_001108008 /// XM_006239681 /// XM_006239682 /// XM_006239683	1397552_at	28.5326	61.6475	0.46284	-2.16057
Enpep /// LOC100910501	glutamyl aminopeptidase /// glutamyl aminopeptidase-like	NM_022251 /// XM_003749392	1368513_at	244.095	534.609	0.45659	-2.19015
Ensa	endosulfine alpha	NM_001033974 /// NM_021842	1389912_at	25.6789	73.6585	0.34862	-2.86845
Eny2	enhancer of yellow 2 homolog (Drosophila)	NM_001130580 /// XM_006241615	1390981_at	57.857	144.878	0.39935	-2.50407
Epb41l3	erythrocyte membrane protein band 4.1-like 3	NM_053927 /// XM_006245637 /// XM_006245638 /// XM_006245639 /// XM_006245640 /// XM_00	1370503_s_at	85.8133	184.785	0.4644	-2.15332
Ezh2	enhancer of zeste 2 polycomb repressive complex 2 subunit	NM_001134979 /// XM_006236401 /// XM_006236402 /// XM_006236403 /// XM_006236404 /// XM	1395697_at	27.5825	59.2367	0.46563	-2.14763
Fam193a	family with sequence similarity 193, member A	XM_002724985 /// XM_006221808 /// XM_006251402 /// XM_006251409 /// XM_006251410 /// XM	1374561_at	7.04114	14.6133	0.48183	-2.07542
Fbxo33	F-box protein 33	NM_001108023 /// XM_006240119	1379401_a_at	23.158	49.1541	0.47113	-2.12256
Fbxw8	F-box and WD repeat domain containing 8	NM_001107145	1367528_at	11.4183	26.0704	0.43798	-2.28321
Fem1a	fem-1 homolog a (C. elegans)	NM_001025706	1398417_at	12.5527	26.7274	0.46966	-2.1292
Glrb	glycine receptor, beta	NM_053296 /// XM_006232506	1391092_at	11.3828	23.2507	0.48957	-2.04261
Gmcl1	germ cell-less, spermatogenesis associated 1	NM_001010956 /// NM_001033931 /// XM_006236832	1395370_at	14.0643	42.2658	0.33276	-3.00517
Gmfb	glia maturation factor, beta	NM_031032 /// XM_006251814	1390356_at	49.3384	108.608	0.45428	-2.20129
Gpr180	G protein-coupled receptor 180	NM_001006994 /// XM_006252452 /// XM_006252453 /// XM_006252454 /// XM_006252455 /// XM	1380767_at	55.168	154.903	0.35615	-2.80781
Gpr19	G protein-coupled receptor 19	NM_080579 /// XM_006237520 /// XM_006237521 /// XM_006237522 /// XM_006237523 /// XM_00	1382739_at	6.75919	22.5106	0.30027	-3.33034
Grm7	glutamate receptor, metabotropic 7	NM_031040	1369781_at	41.417	86.088	0.4811	-2.07857
Gse1	Gse1 coiled-coil protein	XM_001078877 /// XM_006222771 /// XM_006222772 /// XM_006222773 /// XM_006222774 /// XM	1389890_at	5.21403	11.0383	0.47236	-2.11703
Hook3	hook microtubule-tethering protein 3	NM_001136098	1385931_at	17.1376	34.3622	0.49873	-2.00509
Hspa4l	heat shock protein 4-like	NM_001106428 /// XM_006232297 /// XM_006232298	1378002_at	9.61522	24.0541	0.39973	-2.50169
Inhba	inhibin beta-A	NM_017128 /// XM_006253998 /// XM_006253999 /// XM_006254000 /// XM_006254001 /// XM_00	1369012_at	165.428	368.168	0.44933	-2.22554
Ireb2	iron responsive element binding protein 2	NM_022863 /// XM_006243091 /// XM_006243092 /// XM_006243093	1387440_at	20.6374	46.2201	0.4465	-2.23964
Kcng3	potassium voltage-gated channel, subfamily G, member 3	NM_001033957 /// NM_133426	1387845_at	6.1852	20.827	0.29698	-3.36723
Kcnip3	Kv channel interacting protein 3, calsenilin	NM_032462 /// XM_006234989 /// XM_006234990	1387421_at	15.6877	34.7218	0.45181	-2.21332
Kcnk9	potassium channel, subfamily K, member 9	NM_053405 /// XM_006241724	1369280_at	194.107	473.762	0.40971	-2.44075
Kif1a	kinesin family member 1A	XM_001070053 /// XM_003750740 /// XM_003750741 /// XM_006226955 /// XM_006226956 /// XM	1397505_at	62.8556	164.725	0.38158	-2.62068
Kpna4	karyopherin alpha 4 (importin alpha 3)	NM_001014793	1389001_at	10.6824	23.5289	0.45401	-2.20259
Lama3	laminin, alpha 3	NM_173306 /// XM_003753026 /// XM_006254428	1370538_at	10.6109	27.3828	0.3875	-2.58065
Lamp2	lysosomal-associated membrane protein 2	NM_017068 /// XM_006257486	1383080_at	14.3526	30.8729	0.46489	-2.15105
LOC100125364	hypothetical protein LOC100125364	NM_001103356 /// XM_006227968 /// XM_006227969 /// XM_006227970	1394906_at	30.0827	61.0555	0.49271	-2.02959
LOC100364240	BTB (POZ) domain containing 8-like	XM_002724929 /// XM_003751321 /// XM_006250596 /// XM_006250597 /// XM_006250598 /// XM	1373179_at	7.46173	27.6809	0.26956	-3.70975
LOC100911725 /// Pfkfb4	6-phosphofructo-2-kinase/fructose-2,6-bisphosphatase 4-like /// 6-phosphofructo-2-kinas	NM_019333 /// XM_006243840 /// XM_006243841 /// XM_006243842 /// XM_006243843 /// XM_00	1368719_at	17.0476	44.1885	0.38579	-2.59208
LOC102547322	uncharacterized LOC102547322	XR_349706 /// XR_362499	1394793_at	19.6739	53.403	0.3684	-2.71444
LOC102551863	uncharacterized LOC102551863	XR_347855 /// XR_347856 /// XR_355547 /// XR_355548	1375099_at	29.3012	97.3953	0.30085	-3.32392
LOC102554355	uncharacterized LOC102554355	XR_342856 /// XR_350242	1381540_at	8.39319	17.9555	0.46745	-2.13927
LOC102556214	uncharacterized LOC102556214	XR_345751 /// XR_345752 /// XR_345753 /// XR_353237 /// XR_353238 /// XR_353239	1381249_at	8.58745	19.7481	0.43485	-2.29964
LOC691280	similar to Zinc finger protein 180 (HHZ168)	XM_006225608 /// XM_006225609 /// XM_006239410 /// XM_006239411 /// XM_006239412	1396201_at	18.1997	55.4363	0.3283	-3.04599
Lrpap1	low density lipoprotein receptor-related protein associated protein 1	NM_001169113	1370929_at	4.2416	10.5486	0.4021	-2.48694
Mab21l2	mab-21-like 2 (C. elegans)	NM_001109391	1378988_at	32.4769	69.838	0.46503	-2.1504
Map1b	microtubule-associated protein 1B	NM_019217	1371003_at	200.277	478.439	0.4186	-2.38892
Map3k6	mitogen-activated protein kinase kinase kinase 6	NM_001107909 /// XM_006239019 /// XM_006239020 /// XM_006239021 /// XM_006239022 /// XM	1378552_at	8.16708	21.8538	0.37371	-2.67587
Mapkapk2	mitogen-activated protein kinase-activated protein kinase 2	NM_178102	1371446_at	10.7352	21.9977	0.48802	-2.0491
Mapt	microtubule-associated protein tau	NM_017212	1387071_a_at	21.7155	67.9372	0.31964	-3.12852
Mat2a	methionine adenosyltransferase II, alpha	NM_134351	1371350_at	367.016	800.185	0.45866	-2.18026
Mbnl2	muscleblind-like splicing regulator 2	NM_001111064	1389301_at	80.065	181.145	0.44199	-2.26249
Mtpn	myotrophin	NM_024374	1383071_at	31.8606	79.4073	0.40123	-2.49234
Nolc1	nucleolar and coiled-body phosphoprotein 1	NM_022869 /// XM_006231560 /// XM_006231561	1368033_at	5.79187	13.4429	0.43085	-2.32099
Nptx1	neuronal pentraxin I	NM_153735	1370517_at	20.3708	40.9386	0.49759	-2.00969
Nrbp2	nuclear receptor binding protein 2	NM_001135007 /// XM_006241884 /// XM_006241885	1374417_at	15.2013	48.7108	0.31207	-3.20441
Nrg1	neuregulin 1	NM_001271118 /// NM_001271119 /// NM_001271120 /// NM_001271121 /// NM_001271122 /// NM	1371218_a_at	6.8155	24.4827	0.27838	-3.59221
Nrxn1	neurexin 1	NM_021767	1369404_a_at	25.138	51.3047	0.48997	-2.04094
Olfm1	olfactomedin 1	NM_053573 /// XM_006233875 /// XM_006233876 /// XM_006233877	1369008_a_at	37.9422	91.1664	0.41619	-2.40275
Pde12	phosphodiesterase 12	NM_001013998 /// XM_006252602	1395538_at	11.1479	27.4246	0.40649	-2.46009
Pdp2	pyruvate dehyrogenase phosphatase catalytic subunit 2	NM_145091 /// XM_006255048	1380045_at	165.037	374.894	0.44022	-2.27159
Pea15	phosphoprotein enriched in astrocytes 15	NM_001013231	1388339_at	339.413	678.86	0.49998	-2.00008
Peg10	paternally expressed 10	XM_006224893 /// XM_006236083	1375165_at	39.1638	186.462	0.21004	-4.761
Peg3	paternally expressed 3	---	1390655_at	57.904	124.423	0.46538	-2.14878
Pkd2	polycystic kidney disease 2 (autosomal dominant)	NM_001191934	1382021_at	42.1526	85.7248	0.49172	-2.03368
Pla2g12a	phospholipase A2, group XIIA	NM_001108565 /// XM_006232004 /// XM_006232005	1373810_at	11.727	26.7614	0.43821	-2.28201
Ppat	phosphoribosyl pyrophosphate amidotransferase	NM_057198 /// XM_006250850 /// XM_006250851	1369785_at	56.2636	130.418	0.43141	-2.31798
Ppp2r5e	protein phosphatase 2, regulatory subunit B', epsilon isoform	NM_001106740 /// XM_006240222 /// XM_006240223 /// XM_006240224 /// XM_006240225	1379554_at	9.94975	31.9605	0.31131	-3.21223
Prph	peripherin	NM_012633 /// XM_006257321 /// XM_006257322	1368028_at	20.7215	44.1922	0.4689	-2.13265
Ptpn14	protein tyrosine phosphatase, non-receptor type 14	NM_001107200 /// XM_006250453	1381891_at	5.90211	14.954	0.39468	-2.5337
Rab3c	RAB3C, member RAS oncogene family	NM_133536 /// XM_006231915	1387147_at	440.455	898.653	0.49013	-2.04028
Rassf4	Ras association (RalGDS/AF-6) domain family member 4	NM_001024275 /// XM_006237191	1391593_at	5.35917	13.4656	0.39799	-2.51263
Rbm47	RNA binding motif protein 47	NM_001005882 /// XM_006250949 /// XM_006250950 /// XM_006250951 /// XM_006250952 /// XM	1380334_at	25.0302	74.0019	0.33824	-2.95648
Rcan1	regulator of calcineurin 1	NM_153724 /// XM_006248041	1388686_at	192.82	485.632	0.39705	-2.51857
Ret	ret proto-oncogene	NM_001110099 /// NM_012643 /// XM_006237177 /// XM_006237178	1388208_a_at	13.6515	27.4026	0.49818	-2.00731
RGD1304587	similar to RIKEN cDNA 2310033P09	NM_001100551 /// XM_006246486	1376146_at	24.3296	59.2753	0.41045	-2.43635
RGD1311648	similar to hypothetical protein FLJ21820	NM_001014075	1380943_at	158.012	336.434	0.46967	-2.12915
RGD1312005	similar to DD1	NM_001106144 /// XM_006254754	1391249_at	8.98084	19.2759	0.46591	-2.14634
RGD1560784	similar to RIKEN cDNA B630019K06	XM_006227252 /// XM_006256748	1385016_at	36.0918	93.3281	0.38672	-2.58585
RGD1565536	similar to hypothetical protein	XR_085782 /// XR_086202	1378414_at	12.0938	24.2831	0.49804	-2.00787
Sdc2	syndecan 2	NM_013082 /// XM_006241518	1370166_at	53.8707	131.424	0.4099	-2.43962
Serbp1	Serpine1 mRNA binding protein 1	NM_145086 /// XM_006236616 /// XM_006236617 /// XM_006236618	1388076_at	36.0751	72.2002	0.49965	-2.0014
Serinc1	serine incorporator 1	NM_182951	1388307_at	154.923	326.292	0.4748	-2.10615
Sh3kbp1	SH3-domain kinase binding protein 1	NM_053360 /// XM_006256924 /// XM_006256925 /// XM_006256926 /// XM_006256927 /// XM_00	1370419_a_at	14.4605	30.6692	0.4715	-2.12089
Shc4	SHC (Src homology 2 domain containing) family, member 4	NM_001191065	1382613_at	8.95982	23.4776	0.38163	-2.62034
Siah1	siah E3 ubiquitin protein ligase 1	NM_080905 /// XM_006255211 /// XM_006255212 /// XM_006255213	1387266_at	20.0122	45.0508	0.44421	-2.25119
Sik2	salt-inducible kinase 2	XR_348491 /// XR_348492 /// XR_348493 /// XR_348494 /// XR_348495 /// XR_356283 /// XR_	1394434_at	9.64686	25.1447	0.38365	-2.60654
Slc16a1	solute carrier family 16 (monocarboxylate transporter), member 1	NM_012716	1386981_at	46.0593	93.2531	0.49392	-2.02462
Slc25a12	solute carrier family 25 (aspartate/glutamate carrier), member 12	XM_006224624 /// XM_006234350 /// XM_006234367	1372289_at	201.756	440.412	0.45811	-2.18288
Slc45a1	solute carrier family 45, member 1	NM_144747 /// XM_006239445	1384305_at	4.65974	11.4771	0.40601	-2.46299
Slc6a17	solute carrier family 6 (neutral amino acid transporter), member 17	NM_001033079	1370654_at	85.5621	226.365	0.37798	-2.64564
Slc6a2	solute carrier family 6 (neurotransmitter transporter), member 2	NM_031343	1387418_a_at	29.9194	61.5873	0.48581	-2.05842
Snap25	synaptosomal-associated protein 25	NM_001270575 /// NM_001270576 /// NM_030991	1387073_at	121.351	335.017	0.36222	-2.76075
Sorbs1	sorbin and SH3 domain containing 1	XM_006223724 /// XM_006223725 /// XM_006223726 /// XM_006223727 /// XM_006223728 /// XM	1375349_at	27.9536	56.006	0.49912	-2.00353
St18	suppression of tumorigenicity 18	NM_153310 /// XM_006237793	1370658_a_at	6.973	41.9733	0.16613	-6.01938
Stc1	stanniocalcin 1	NM_031123	1377404_at	8.64658	17.6453	0.49002	-2.04073
Syt1	synaptotagmin I	NM_001033680	1384716_at	32.2387	69.061	0.46681	-2.1422
Syt7	synaptotagmin VII	NM_021659 /// XM_006231065 /// XM_006231066 /// XM_006231067 /// XM_006231068 /// XM_00	1369185_a_at	93.9805	218.984	0.42917	-2.33008
Tcf25	transcription factor 25 (basic helix-loop-helix)	XM_001079503 /// XM_003751893 /// XM_003753117 /// XM_006222786 /// XM_006222787 /// XM	1392621_at	77.5621	155.305	0.49942	-2.00232
Tef	thyrotrophic embryonic factor	NM_019194 /// XM_006242067 /// XM_006242068 /// XM_006242069 /// XM_006242070	1369919_at	3.47285	7.48878	0.46374	-2.15638
Tmem167a	transmembrane protein 167A	XM_002728992 /// XM_003753506	1372721_at	15.2776	31.1219	0.4909	-2.03707
Tmod1	tropomodulin 1	NM_013044	1387370_at	31.6212	70.4228	0.44902	-2.22707
Tom1l2	target of myb1-like 2 (chicken)	NM_001108277 /// XM_006246506 /// XM_006246507 /// XM_006246508 /// XR_357636 /// XR_35	1392724_at	63.1863	135.856	0.4651	-2.15008
Tox3	TOX high mobility group box family member 3	NM_001106171 /// XM_006255186 /// XM_006255187 /// XM_006255188 /// XM_006255189 /// XM	1377582_at	228.701	471.885	0.48465	-2.06334
Tpr	translocated promoter region, nuclear basket protein	NM_001107185 /// XM_006249972 /// XM_006249973	1394814_at	18.7227	43.855	0.42692	-2.34236
Tshz1	teashirt zinc finger homeobox 1	XM_006222651 /// XM_006255021	1380283_at	53.362	120.987	0.44105	-2.26732
Ttc1	tetratricopeptide repeat domain 1	NM_001005529 /// XM_006246130	1372712_at	5.64057	15.6403	0.36064	-2.77285
Wbp1l	WW domain binding protein 1-like	NM_001127484 /// XM_006231508	1372164_at	20.2273	56.8237	0.35597	-2.80923
Whsc1l1	Wolf-Hirschhorn syndrome candidate 1-like 1	NM_001106090 /// XM_006253305 /// XM_006253306 /// XM_006253307 /// XM_006253308 /// XM	1385941_at	15.0294	45.2392	0.33222	-3.01005
Yars2	tyrosyl-tRNA synthetase 2 (mitochondrial)	NM_001009627	1393033_at	47.2061	106.54	0.44308	-2.25693
Yipf5	Yip1 domain family, member 5	NM_001014150 /// XM_006254664	1371843_at	8.38965	17.6873	0.47433	-2.10824
Ypel4	yippee-like 4 (Drosophila)	NM_001024369	1389715_at	10.4591	41.1086	0.25443	-3.93035
Zmym2	zinc finger, MYM-type 2	XM_001060431 /// XM_006252087	1393363_at	28.0283	57.9192	0.48392	-2.06646
