# Supplementary material for: Whole genome expression profiling associates activation of unfolded protein response with impaired production and release of epinephrine after recurrent hypoglycemia
Source: PLoS One. 2017 Feb 24;12(2):e0172789. doi: 10.1371/journal.pone.0172789 (PMC5325535; doi:10.1371/journal.pone.0172789)
Supplement: S2 Table — DEGs were identified before (at 0 time point) and during (at 30 and 60 min) the hypoglycemic clamp in the 2RH experimental group. DEGs common for all conditions, and genes unique for 2RH30 (vs. 2RH0) and for 2RH60 (vs. 2RH0) are listed on separate spreadsheets. (XLSX) [file pone.0172789.s002.xlsx]

## Sheet: overlap.all
Gene.Symbol	Gene.Title	RefSeq.Transcript.ID	2RH30 vs. 2RH0					2RH60 vs. 2RH0
			Probeset.ID	2RH30	2RH0	Ratio.2RH30.vs..2RH0.	Fold.Change.2RH30.vs..2RH0.	Probeset.ID	2RH60	2RH0	Ratio.2RH60.vs..2RH0.	Fold.Change.2RH60.vs..2RH0.
Adamts9	ADAM metallopeptidase with thrombospondin type 1 motif, 9	NM_001107877 /// XM_006236915 /// XM_006236916	1394518_at	1627.23	403.944	4.0284	4.0284	1394518_at	2611.75	403.944	6.46542	6.46542
Alas1	aminolevulinate, delta-, synthase 1	NM_024484	1367982_at	2853.86	653.363	4.36799	4.36799	1367982_at	2776.59	653.363	4.24966	4.24966
Amotl2	angiomotin like 2	NM_031717 /// XM_006243680	1389546_at	17.9637	5.88727	3.05127	3.05127	1389546_at	18.2684	5.88727	3.10303	3.10303
Arih1	ariadne RBR E3 ubiquitin protein ligase 1	NM_001013108	1382306_at	399.311	164.969	2.42053	2.42053	1382306_at	351.987	164.969	2.13367	2.13367
Arrdc3	arrestin domain containing 3	NM_001007797 /// XM_006231728 /// XR_351240	1394948_at	220.836	37.1871	5.93848	5.93848	1394948_at	158.887	37.1871	4.27263	4.27263
Ash2l	ash2 (absent, small, or homeotic)-like (Drosophila)	NM_001106089 /// XM_006253303 /// XM_006253304	1389719_at	5120.26	1229.79	4.16368	4.16368	1389719_at	4218.75	1229.79	3.43062	3.43062
Atf3	activating transcription factor 3	NM_012912	1369268_at	17.2489	6.02165	2.86448	2.86448	1369268_at	73.2654	6.02165	12.167	12.167
Atxn1	ataxin 1	NM_012726	1369709_at	670.178	84.0392	7.9746	7.9746	1369709_at	1357.28	84.0392	16.1506	16.1506
B4galt5	UDP-Gal:betaGlcNAc beta 1,4-galactosyltransferase, polypeptide 5	NM_001108608	1389898_at	2151.01	1019.83	2.10921	2.10921	1389898_at	2989.73	1019.83	2.9315	2.9315
Bag3	Bcl2-associated athanogene 3	NM_001011936	1390026_at	161.736	53.1619	3.04234	3.04234	1390026_at	283.316	53.1619	5.32928	5.32928
Bdkrb2	bradykinin receptor B2	NM_001270713 /// NM_173100	1371120_s_at	69.979	10.3464	6.76358	6.76358	1371120_s_at	168.257	10.3464	16.2624	16.2624
Bhlhe40	basic helix-loop-helix family, member e40	NM_053328	1369415_at	227.886	49.6902	4.58614	4.58614	1369415_at	232.146	49.6902	4.67186	4.67186
Bid	BH3 interacting domain death agonist	NM_022684 /// XM_006237278 /// XM_006237279	1377759_at	51.7078	21.3836	2.4181	2.4181	1377759_at	70.4179	21.3836	3.29308	3.29308
Bmp6	bone morphogenetic protein 6	NM_013107	1388920_at	155.471	52.9244	2.93759	2.93759	1388920_at	333.134	52.9244	6.29451	6.29451
Brd2	bromodomain containing 2	NM_212495 /// XM_006256097	1389843_at	329.812	163.412	2.01829	2.01829	1389843_at	395.384	163.412	2.41956	2.41956
Btaf1	BTAF1 RNA polymerase II, B-TFIID transcription factor-associated, 170kDa	NM_001191917 /// XM_006231332 /// XM_006231333 /// XM_006231334	1373467_at	25.6358	11.7223	2.18693	2.18693	1373467_at	24.1821	11.7223	2.06292	2.06292
Btg1	B-cell translocation gene 1, anti-proliferative	NM_017258	1367657_at	490.959	191.877	2.55872	2.55872	1367657_at	456.414	191.877	2.37868	2.37868
Btg2	BTG family, member 2	NM_017259	1386995_at	670.796	76.6169	8.75516	8.75516	1386995_at	1719.53	76.6169	22.4427	22.4427
Cebpb	CCAAT/enhancer binding protein (C/EBP), beta	NM_024125	1387087_at	21.3766	5.94456	3.59599	3.59599	1387087_at	28.3518	5.94456	4.76941	4.76941
Cebpd	CCAAT/enhancer binding protein (C/EBP), delta	NM_013154	1389828_at	52.337	25.5867	2.04548	2.04548	1389828_at	237.639	25.5867	9.2876	9.2876
Chd1	chromodomain helicase DNA binding protein 1	NM_001107465	1392830_at	62.9031	25.8322	2.43507	2.43507	1392830_at	69.2528	25.8322	2.68088	2.68088
Cited2	Cbp/p300-interacting transactivator, with Glu/Asp-rich carboxy-terminal domain, 2	NM_053698	1367601_at	320.5	116.275	2.75639	2.75639	1367601_at	474.199	116.275	4.07826	4.07826
Cldnd1	claudin domain containing 1	NM_001006955 /// XM_006248204 /// XM_006248205 /// XM_006248206	1390407_at	60.36	28.8456	2.09253	2.09253	1377935_at	13051.2	4984.04	2.6185	2.6185
Copg2	coatomer protein complex, subunit gamma 2	NM_001106929	1389031_at	207.6	56.7096	3.66075	3.66075	1389031_at	204.695	56.7096	3.60954	3.60954
Coq10b	coenzyme Q10 homolog B (S. cerevisiae)	NM_001009671	1373866_at	922.695	153.423	6.01407	6.01407	1373866_at	1583.83	153.423	10.3236	10.3236
Creb3l1	cAMP responsive element binding protein 3-like 1	NM_001005562 /// XM_006234584	1374575_at	168.934	50.3022	3.35839	3.35839	1374575_at	153.851	50.3022	3.05855	3.05855
Crem	cAMP responsive element modulator	NM_001110860 /// NM_001271101 /// NM_001271102 /// NM_001271245 /// NM_001271246 /// NM	1378925_at	748.516	72.1386	10.376	10.376	1393550_at	692.452	56.086	12.3462	12.3462
Cwc25	CWC25 spliceosome-associated protein homolog (S. cerevisiae)	NM_001108295	1374888_at	752.621	107.81	6.98097	6.98097	1374888_at	1253.11	107.81	11.6236	11.6236
Cxcr7	chemokine (C-X-C motif) receptor 7	NM_053352 /// XM_006245479	1367940_at	21.6427	8.71796	2.48255	2.48255	1367940_at	20.6642	8.71796	2.3703	2.3703
Ddx46	DEAD (Asp-Glu-Ala-Asp) box polypeptide 46	NM_139098 /// XM_006253601	1387912_at	501.856	99.3742	5.05018	5.05018	1387912_at	381.508	99.3742	3.83911	3.83911
Dgat1	diacylglycerol O-acyltransferase 1	NM_053437	1367915_at	610.708	156.815	3.89443	3.89443	1367915_at	750.548	156.815	4.7862	4.7862
Dio2	deiodinase, iodothyronine, type II	NM_031720	1369778_at	31.363	14.1457	2.21714	2.21714	1369778_at	55.1042	14.1457	3.89547	3.89547
Dnajb2	DnaJ (Hsp40) homolog, subfamily B, member 2	NM_001109541 /// XM_006245276 /// XM_006245277 /// XM_006245278 /// XM_006245279 /// XM	1399039_at	289.843	75.0172	3.86369	3.86369	1399039_at	698.439	75.0172	9.31039	9.31039
Dos	downstream of Stk11	NM_001108070	1389155_at	203.34	91.7471	2.21631	2.21631	1395401_at	133.339	47.8876	2.78441	2.78441
Dph1 /// Ovca2	diphthamide biosynthesis 1 /// ovarian tumor suppressor candidate 2	NM_001105809 /// NM_001109036	1371622_at	412.22	7.67321	53.722	53.722	1371622_at	633.39	7.67321	82.5458	82.5458
Dsp	desmoplakin	XM_001058477 /// XM_006222375 /// XM_006253857 /// XM_225259	1388506_at	431.053	41.6698	10.3445	10.3445	1388506_at	985.075	41.6698	23.6401	23.6401
Dusp1	dual specificity phosphatase 1	NM_053769	1368147_at	94.4854	5.89197	16.0364	16.0364	1368147_at	220.981	5.89197	37.5057	37.5057
Dyrk3	dual-specificity tyrosine-(Y)-phosphorylation regulated kinase 3	NM_001024767	1383853_at	16.8853	5.91255	2.85585	2.85585	1383853_at	18.7909	5.91255	3.17814	3.17814
Egr1	early growth response 1	NM_012551	1368321_at	148.694	14.2369	10.4442	10.4442	1368321_at	256.291	14.2369	18.0019	18.0019
Ell2	elongation factor RNA polymerase II 2	XM_001054852 /// XM_006223944 /// XM_006231714 /// XM_006231715 /// XM_226624	1389680_at	222.135	40.3001	5.51204	5.51204	1389680_at	317.805	40.3001	7.88598	7.88598
Elovl5	ELOVL fatty acid elongase 5	NM_134382 /// XM_006243417 /// XM_006243418	1388348_at	598.671	169.854	3.52462	3.52462	1388348_at	589.942	169.854	3.47324	3.47324
Enc1	ectodermal-neural cortex 1	NM_001003401	1382710_at	668.614	180.382	3.70666	3.70666	1382710_at	497.471	180.382	2.75788	2.75788
Eprs	glutamyl-prolyl-tRNA synthetase	NM_001024238 /// XM_006250425 /// XM_006250426 /// XM_006250427	1382040_at	133.192	42.8865	3.10567	3.10567	1382040_at	126.902	42.8865	2.95901	2.95901
Ets2	v-ets avian erythroblastosis virus E26 oncogene homolog 2	NM_001107107 /// XM_006248177	1372564_at	98.1979	27.8478	3.52623	3.52623	1372564_at	91.4518	27.8478	3.28399	3.28399
Fam13c	family with sequence similarity 13, member C	XM_001080212 /// XM_003753461 /// XM_006223865 /// XM_006223866 /// XM_006256351	1374542_at	110.305	33.1777	3.32467	3.32467	1395816_at	95.2343	11.6501	8.17455	8.17455
Fam46a	family with sequence similarity 46, member A	NM_001106844 /// XM_006243474	1394940_at	130.9	39.608	3.30488	3.30488	1394940_at	199.831	39.608	5.04522	5.04522
Fam46c	family with sequence similarity 46, member C	NM_001014041 /// XM_006233037 /// XM_006233038 /// XM_006233039	1382907_at	66.8762	23.6851	2.82355	2.82355	1382907_at	122.417	23.6851	5.16853	5.16853
Fcf1	FCF1 rRNA-processing protein	NM_001044235	1367494_at	237.147	109.541	2.16492	2.16492	1367494_at	246.177	109.541	2.24734	2.24734
Fgfr2	fibroblast growth factor receptor 2	NM_001109892 /// NM_001109893 /// NM_001109894 /// NM_001109895 /// NM_001109896 /// NM	1371179_a_at	334.922	134.479	2.49051	2.49051	1370630_a_at	342.721	121.18	2.8282	2.8282
Fosb	FBJ osteosarcoma oncogene B	NM_001256509 /// XM_006228362 /// XM_006228363	1373759_at	27.6568	8.5402	3.23842	3.23842	1373759_at	109.403	8.5402	12.8103	12.8103
Fosl2	fos-like antigen 2	NM_001013146 /// NM_012954	1387530_a_at	577.685	154.108	3.74857	3.74857	1387530_a_at	763.672	154.108	4.95544	4.95544
Fzd4	frizzled class receptor 4	NM_022623	1369468_at	480.762	114.106	4.21332	4.21332	1369468_at	673.713	114.106	5.90428	5.90428
Gadd45a	growth arrest and DNA-damage-inducible, alpha	NM_024127	1368947_at	40.9741	19.6894	2.08103	2.08103	1368947_at	48.0862	19.6894	2.44225	2.44225
Gadd45g	growth arrest and DNA-damage-inducible, gamma	NM_001077640	1388792_at	102.83	19.7488	5.20693	5.20693	1388792_at	95.4141	19.7488	4.8314	4.8314
Gem	GTP binding protein overexpressed in skeletal muscle	NM_001106637	1382351_at	68.8111	29.7948	2.30949	2.30949	1382351_at	100.576	29.7948	3.3756	3.3756
Ggcx	gamma-glutamyl carboxylase	NM_031756	1368314_at	354.242	167.954	2.10915	2.10915	1368314_at	373.294	167.954	2.22261	2.22261
Giot1	gonadotropin inducible ovarian transcription factor 1	NM_133563	1368775_at	1550.91	295.532	5.24771	5.24771	1368775_at	2141.79	295.532	7.24742	7.24742
Gmpr	guanosine monophosphate reductase	NM_057188	1386914_at	187.841	82.7203	2.2708	2.2708	1386914_at	257.527	82.7203	3.11322	3.11322
Gpr137b	G protein-coupled receptor 137B	NM_001105978 /// XM_006254372 /// XM_006254373 /// XM_006254374	1393148_at	667.892	229.293	2.91283	2.91283	1393148_at	534.072	229.293	2.3292	2.3292
Gpr180	G protein-coupled receptor 180	NM_001006994 /// XM_006252452 /// XM_006252453 /// XM_006252454 /// XM_006252455 /// XM	1380767_at	51.6935	24.9821	2.06922	2.06922	1382858_at	23.927	8.98931	2.66172	2.66172
Hagh	hydroxyacyl glutathione hydrolase	NM_033349 /// XM_006245899 /// XM_006245900	1369986_at	23.7875	10.229	2.3255	2.3255	1369986_at	47.0414	10.229	4.59884	4.59884
Hapln4	hyaluronan and proteoglycan link protein 4	NM_001108398	1386514_at	34.1819	11.2494	3.03854	3.03854	1386514_at	58.0016	11.2494	5.15595	5.15595
Herc4	HECT and RLD domain containing E3 ubiquitin protein ligase 4	NM_001012074 /// XM_006256134 /// XM_006256135 /// XM_006256136	1395012_at	72.2072	19.7098	3.66354	3.66354	1395012_at	91.989	19.7098	4.66721	4.66721
Hhex	hematopoietically expressed homeobox	NM_024385	1387270_at	1258.25	260.161	4.83641	4.83641	1387270_at	1023.45	260.161	3.93391	3.93391
Hmgcr	3-hydroxy-3-methylglutaryl-CoA reductase	NM_013134 /// XM_006231826	1387848_at	21.596	9.95278	2.16984	2.16984	1387848_at	22.6616	9.95278	2.27691	2.27691
Hsf1	heat shock transcription factor 1	NM_024393 /// XM_006241888 /// XM_006241889 /// XM_006241890 /// XM_006241891	1370917_at	178.854	20.7384	8.62433	8.62433	1370917_at	166.93	20.7384	8.04934	8.04934
Hspa1a	heat shock 70kD protein 1A	NM_031971	1370912_at	185.587	62.5761	2.96578	2.96578	1370912_at	182.261	62.5761	2.91264	2.91264
Hspb8	heat shock protein B8	NM_053612	1387282_at	36.7163	18.354	2.00046	2.00046	1387282_at	135.28	18.354	7.37059	7.37059
Id3	inhibitor of DNA binding 3	NM_013058	1387769_a_at	566.381	144.961	3.90712	3.90712	1387769_a_at	642.401	144.961	4.43155	4.43155
Id4	inhibitor of DNA binding 4	NM_175582	1375183_at	203.144	53.6249	3.78825	3.78825	1385923_at	220.174	44.1044	4.9921	4.9921
Idi1	isopentenyl-diphosphate delta isomerase 1	NM_053539	1368878_at	323.338	52.6003	6.14707	6.14707	1368878_at	242.013	52.6003	4.60095	4.60095
Ier3	immediate early response 3	NM_212505	1388587_at	45.0336	15.0226	2.99772	2.99772	1388587_at	45.7237	15.0226	3.04367	3.04367
Ints6	integrator complex subunit 6	NM_001047904 /// NM_001271488 /// XM_003751499 /// XM_006252186 /// XM_006252187	1390009_at	626.938	265.554	2.36088	2.36088	1390009_at	840.393	265.554	3.1647	3.1647
Irs2	insulin receptor substrate 2	NM_001168633	1371091_at	585.331	107.891	5.42522	5.42522	1371091_at	755.04	107.891	6.99821	6.99821
Junb	jun B proto-oncogene	NM_021836	1387788_at	112.925	26.2501	4.30192	4.30192	1387788_at	161.771	26.2501	6.1627	6.1627
Kirrel3	kin of IRRE like 3 (Drosophila)	NM_001048215 /// XM_006242782	1384655_at	139.271	38.4175	3.62519	3.62519	1384655_at	202.548	38.4175	5.27229	5.27229
Klf2	Kruppel-like factor 2	NM_001007684	1386040_at	18.674	7.94749	2.34967	2.34967	1386040_at	18.4985	7.94749	2.32759	2.32759
Klhl29	kelch-like family member 29	NM_001106713 /// XM_006239857	1396886_at	4140.24	954.731	4.33648	4.33648	1396886_at	4651.89	954.731	4.87246	4.87246
Klhl8	kelch-like family member 8	NM_001105995	1375851_at	131.924	37.5593	3.51241	3.51241	1375851_at	1375.56	37.5593	36.6247	36.6247
Ldlr	low density lipoprotein receptor	NM_175762	1388218_at	337.455	90.2247	3.74016	3.74016	1388218_at	324.13	90.2247	3.59249	3.59249
Litaf	lipopolysaccharide-induced TNF factor	NM_001105735	1370928_at	72.0492	30.6658	2.3495	2.3495	1370928_at	64.9524	30.6658	2.11807	2.11807
Lmo4	LIM domain only 4	NM_001009708 /// XM_006233438	1373374_at	148.866	70.9101	2.09937	2.09937	1373374_at	177.421	70.9101	2.50206	2.50206
Lmo4 /// LOC102547228	LIM domain only 4 /// uncharacterized LOC102547228	NM_001009708 /// XM_006233438 /// XR_352097 /// XR_352098	1379803_at	64.5914	25.3907	2.54389	2.54389	1379803_at	73.9301	25.3907	2.9117	2.9117
LOC100365697 /// Ptp4a1	protein tyrosine phosphatase 4a1-like /// protein tyrosine phosphatase type IVA, member	NM_031579 /// XM_002727198 /// XM_006244670 /// XM_006244671	1370193_at	338.741	161.85	2.09294	2.09294	1370193_at	343.88	161.85	2.12468	2.12468
LOC100909637	uncharacterized LOC100909637	XR_348685 /// XR_356513	1373320_at	161.365	45.1727	3.57217	3.57217	1373320_at	179.281	45.1727	3.9688	3.9688
LOC100910990	copine-1-like	XM_003749608 /// XM_006235453 /// XM_006235454 /// XM_006235455 /// XM_006235456 /// XM	1372749_at	112.977	39.4811	2.86156	2.86156	1372749_at	151.83	39.4811	3.84563	3.84563
LOC100912446	uncharacterized LOC100912446	XR_145789 /// XR_146774	1397164_at	310.22	150.167	2.06584	2.06584	1397164_at	507.077	150.167	3.37675	3.37675
LOC102548988	uncharacterized LOC102548988	XR_343986 /// XR_343987 /// XR_351232 /// XR_351233	1380814_at	1179.04	107.425	10.9754	10.9754	1380814_at	1165.15	107.425	10.8465	10.8465
LOC102549076	glutathione S-transferase kappa 1-like	XR_343988 /// XR_351234	1379508_at	1444.35	207.529	6.95975	6.95975	1379508_at	1608.05	207.529	7.74837	7.74837
LOC102551615	uncharacterized LOC102551615	XR_348981 /// XR_348982 /// XR_348983 /// XR_348984 /// XR_356946 /// XR_356947 /// XR_	1395615_at	102.798	49.5712	2.07375	2.07375	1395615_at	189.87	49.5712	3.83025	3.83025
LOC102554570	uncharacterized LOC102554570	XR_345991 /// XR_345992 /// XR_345993 /// XR_345994 /// XR_345995 /// XR_353483	1392073_at	441.509	113.329	3.89583	3.89583	1392073_at	876.184	113.329	7.73136	7.73136
LOC102554959	uncharacterized LOC102554959	XR_343426 /// XR_350953	1397707_at	195.396	8.82747	22.1351	22.1351	1397707_at	221.55	8.82747	25.0978	25.0978
LOC102556412	uncharacterized LOC102556412	XR_348274 /// XR_348275 /// XR_356014 /// XR_356015	1392609_at	27.9865	10.8306	2.58401	2.58401	1392609_at	22.0375	10.8306	2.03475	2.03475
Lrat	lecithin-retinol acyltransferase (phosphatidylcholine-retinol-O-acyltransferase)	NM_022280	1368570_at	151.668	30.1607	5.02867	5.02867	1368570_at	174.044	30.1607	5.77058	5.77058
Lrrc10b	leucine rich repeat containing 10B	NM_001107577	1391392_at	78.7485	22.9493	3.43142	3.43142	1391392_at	131.981	22.9493	5.75101	5.75101
Lysmd3	LysM, putative peptidoglycan-binding, domain containing 3	NM_001009698	1376436_at	316.107	87.2045	3.62489	3.62489	1376436_at	300.144	87.2045	3.44185	3.44185
Man1a1	mannosidase, alpha, class 1A, member 1	NM_001033656 /// XM_006256497	1383574_at	157.79	77.1268	2.04586	2.04586	1383574_at	162.945	77.1268	2.1127	2.1127
Man1b1	mannosidase, alpha, class 1B, member 1	NM_001109196 /// XM_006233633 /// XM_006233634	1371601_at	83.0282	32.9298	2.52137	2.52137	1371601_at	81.3376	32.9298	2.47003	2.47003
Mapk6	mitogen-activated protein kinase 6	NM_031622 /// XM_006243409	1368273_at	30.6731	14.7035	2.08611	2.08611	1368273_at	38.6364	14.7035	2.6277	2.6277
Mat2a	methionine adenosyltransferase II, alpha	NM_134351	1387737_at	1572.78	521.004	3.01878	3.01878	1387737_at	2396.98	521.004	4.60067	4.60067
Midn	midnolin	NM_001191577 /// XM_006240911 /// XM_006240912 /// XM_006240913 /// XM_006240914	1377103_at	263.285	61.0086	4.31555	4.31555	1377103_at	282.242	61.0086	4.62629	4.62629
Mrap	melanocortin 2 receptor accessory protein	NM_001135834	1379491_at	896.923	331.081	2.70908	2.70908	1379491_at	703.346	331.081	2.12439	2.12439
Nab1	Ngfi-A binding protein 1	NM_022856 /// XM_006244902	1393172_at	149.251	67.2872	2.21812	2.21812	1393172_at	138.362	67.2872	2.05629	2.05629
Nampt	nicotinamide phosphoribosyltransferase	NM_177928	1396262_at	184.435	80.4606	2.29226	2.29226	1396262_at	201.749	80.4606	2.50744	2.50744
Nfil3	nuclear factor, interleukin 3 regulated	NM_053727 /// XM_006253667 /// XM_006253668 /// XM_006253669 /// XM_006253670	1368488_at	306.259	40.6189	7.53986	7.53986	1368488_at	310.44	40.6189	7.64276	7.64276
Nfkb1	nuclear factor of kappa light polypeptide gene enhancer in B-cells 1	NM_001276711 /// XM_006233358 /// XM_006233359 /// XM_006233360	1370968_at	366.01	158.905	2.30334	2.30334	1370968_at	738.948	158.905	4.65026	4.65026
Nid1	nidogen 1	XM_006222497 /// XM_213954	1371032_at	185.238	75.9664	2.43842	2.43842	1371032_at	215.452	75.9664	2.83615	2.83615
Nr4a1	nuclear receptor subfamily 4, group A, member 1	NM_024388 /// XM_006242355 /// XM_006242356 /// XM_006242357 /// XM_006242358	1386935_at	788.458	124.858	6.31479	6.31479	1386935_at	1153.5	124.858	9.23839	9.23839
Nr4a2	nuclear receptor subfamily 4, group A, member 2	NM_019328 /// XM_006234201 /// XR_352325	1369007_at	933.037	84.9587	10.9822	10.9822	1369007_at	1277.85	84.9587	15.0413	15.0413
Nr4a3	nuclear receptor subfamily 4, group A, member 3	NM_017352 /// NM_031628 /// XM_006238097	1369067_at	416.638	42.1862	9.87616	9.87616	1369067_at	568.793	42.1862	13.4829	13.4829
Nubp2	nucleotide binding protein 2	NM_001011891	1372607_at	87.931	43.9646	2.00004	2.00004	1372607_at	128.229	43.9646	2.91665	2.91665
Osgin2	oxidative stress induced growth inhibitor family member 2	XM_001056612 /// XM_006225229 /// XM_006225230 /// XM_006237918 /// XM_006237919 /// XM	1380553_at	62.3259	16.6107	3.75215	3.75215	1380553_at	83.03	16.6107	4.99857	4.99857
Ostf1	osteoclast stimulating factor 1	NM_148892	1372246_at	147.956	71.4796	2.0699	2.0699	1372246_at	164.889	71.4796	2.30678	2.30678
Otud3	OTU deubiquitinase 3	NM_001191983	1391465_at	70.1261	33.9726	2.06419	2.06419	1391465_at	88.0634	33.9726	2.59219	2.59219
Pdp2	pyruvate dehyrogenase phosphatase catalytic subunit 2	NM_145091 /// XM_006255048	1370509_at	22.1349	9.45967	2.33992	2.33992	1370509_at	19.8451	9.45967	2.09786	2.09786
Phlda1	pleckstrin homology-like domain, family A, member 1	NM_017180	1368860_at	183.521	21.6837	8.46352	8.46352	1368860_at	230.789	21.6837	10.6434	10.6434
Plekha3	pleckstrin homology domain-containing, family A (phosphoinositide binding specific) mem	NM_001013077 /// XM_006234401	1398641_at	58.3156	24.5026	2.37998	2.37998	1398641_at	58.4759	24.5026	2.38653	2.38653
Plk2	polo-like kinase 2	NM_031821	1368106_at	207.403	58.2615	3.55985	3.55985	1368106_at	270.51	58.2615	4.64304	4.64304
Pop5	processing of precursor 5, ribonuclease P/MRP subunit (S. cerevisiae)	NM_001105752 /// XM_006249428 /// XM_006249429 /// XM_006249430	1389336_at	94.9029	27.7761	3.4167	3.4167	1389336_at	151.322	27.7761	5.44794	5.44794
Ppard	peroxisome proliferator-activated receptor delta	NM_013141 /// XM_006256166 /// XM_006256167 /// XM_006256168	1387684_at	364.446	77.2204	4.71955	4.71955	1387684_at	274.287	77.2204	3.55199	3.55199
Ppp1r15a	protein phosphatase 1, regulatory subunit 15A	NM_133546 /// XM_006228974	1370174_at	19.9027	9.82297	2.02613	2.02613	1370174_at	41.4086	9.82297	4.21548	4.21548
Ptgs2	prostaglandin-endoperoxide synthase 2	NM_017232 /// XM_006249971	1368527_at	46.8316	9.34711	5.01029	5.01029	1368527_at	76.1773	9.34711	8.14981	8.14981
Rab20	RAB20, member RAS oncogene family	NM_001109535	1398422_at	257.75	126.374	2.03958	2.03958	1398422_at	410.592	126.374	3.24902	3.24902
Rasd1	RAS, dexamethasone-induced 1	NM_001270954 /// XM_006246526	1387908_at	26.1623	12.903	2.02762	2.02762	1387908_at	36.6886	12.903	2.84342	2.84342
Rbpms	RNA binding protein with multiple splicing	NM_001271244 /// XM_006253238 /// XM_006253239 /// XM_006253240 /// XM_006253241 /// XR	1372380_at	397.117	198.334	2.00227	2.00227	1372380_at	411.01	198.334	2.07231	2.07231
Rcan1	regulator of calcineurin 1	NM_153724 /// XM_006248041	1388686_at	63.3991	31.2599	2.02812	2.02812	1388686_at	192.82	31.2599	6.16827	6.16827
RGD1311558	similar to 4930506M07Rik protein	NM_001079705 /// XM_006231671	1382630_at	44.1588	14.5853	3.02763	3.02763	1382630_at	54.1925	14.5853	3.71556	3.71556
RGD1562747	similar to RIKEN cDNA 1110012L19	NM_001106212 /// XM_006243225	1380078_at	104.126	22.2924	4.67089	4.67089	1380078_at	131.144	22.2924	5.88293	5.88293
Rgs2	regulator of G-protein signaling 2	NM_053453	1387074_at	179.942	24.4112	7.37131	7.37131	1387074_at	317.913	24.4112	13.0233	13.0233
Rgs7	regulator of G-protein signaling 7	NM_019343	1368373_at	2473.26	197.018	12.5538	12.5538	1368373_at	2546.32	197.018	12.9239	12.9239
Ribc2	RIB43A domain with coiled-coils 2	NM_001013949	1396445_at	19.584	6.55566	2.98734	2.98734	1396445_at	69.1501	6.55566	10.5481	10.5481
Rora	RAR-related orphan receptor A	NM_001106834	1379397_at	48.9555	21.2485	2.30395	2.30395	1379397_at	71.7009	21.2485	3.37441	3.37441
Rps15a	ribosomal protein S15a	NM_053982 /// XM_006230097 /// XM_006230098	1398775_at	1535.61	343.596	4.46939	4.46939	1398775_at	1248.52	343.596	3.63366	3.63366
Scx	scleraxis	NM_001130508	1393338_at	49.2824	19.9722	2.46755	2.46755	1393338_at	53.3697	19.9722	2.67219	2.67219
Serpina11	serpin peptidase inhibitor, clade A (alpha-1 antiproteinase, antitrypsin), member 11	NM_001008776 /// NM_001166352 /// XM_006240481	1376174_at	47.6545	11.9469	3.98886	3.98886	1376174_at	29.5276	11.9469	2.47158	2.47158
Siah2	siah E3 ubiquitin protein ligase 2	NM_134457	1387408_at	82.8064	38.7531	2.13677	2.13677	1387408_at	87.1301	38.7531	2.24834	2.24834
Sik1	salt-inducible kinase 1	NM_021693	1368596_at	517.054	42.3723	12.2026	12.2026	1368596_at	724.735	42.3723	17.104	17.104
Sipa1l2	signal-induced proliferation-associated 1 like 2	NM_001009704	1390768_at	522.02	259.478	2.0118	2.0118	1390768_at	987.31	259.478	3.80499	3.80499
Slc20a1	solute carrier family 20 (phosphate transporter), member 1	NM_031148 /// XM_006234991 /// XM_006234992	1370314_at	56.4261	26.7426	2.10997	2.10997	1370314_at	60.3621	26.7426	2.25715	2.25715
Slc25a18	solute carrier family 25 (glutamate carrier), member 18	NM_001044280 /// XM_006237280	1390537_at	16.4342	7.49553	2.19254	2.19254	1390537_at	37.6258	7.49553	5.0198	5.0198
Slc25a30	solute carrier family 25, member 30	---	1390416_at	836.627	168.445	4.96677	4.96677	1390416_at	798.296	168.445	4.73922	4.73922
Spsb1	splA/ryanodine receptor domain and SOCS box containing 1	NM_001107994 /// XM_006239462	1393805_at	218.78	24.4051	8.96455	8.96455	1393805_at	222.998	24.4051	9.1374	9.1374
Srxn1	sulfiredoxin 1	NM_001047858	1372510_at	355.58	43.9058	8.09868	8.09868	1372510_at	860.177	43.9058	19.5914	19.5914
Tinagl1	tubulointerstitial nephritis antigen-like 1	NM_053582 /// XM_006238977 /// XM_006238978	1367650_at	92.439	22.8219	4.05046	4.05046	1367650_at	52.5176	22.8219	2.30119	2.30119
Tiparp	TCDD-inducible poly(ADP-ribose) polymerase	NM_001107679 /// XM_003749294 /// XM_003753596	1374446_at	53.5227	13.7306	3.89807	3.89807	1374446_at	78.3918	13.7306	5.70927	5.70927
Tnfaip6	tumor necrosis factor alpha induced protein 6	NM_053382	1371193_at	517.574	92.8082	5.57682	5.57682	1371193_at	1023.47	92.8082	11.0278	11.0278
Tollip	toll interacting protein	NM_001109668 /// XM_006230607	1378572_at	18.0024	8.45491	2.12923	2.12923	1378572_at	17.826	8.45491	2.10836	2.10836
Topbp1	topoisomerase (DNA) II binding protein 1	XM_001072207 /// XM_006226542 /// XM_006243684 /// XM_236578	1383502_at	266.873	101.285	2.63488	2.63488	1383502_at	235.96	101.285	2.32968	2.32968
Tor1aip1	torsin A interacting protein 1	NM_145092 /// XM_006250026 /// XM_006250027 /// XM_006250028 /// XM_006250029	1388024_s_at	119.791	46.601	2.57057	2.57057	1388024_s_at	127.457	46.601	2.73508	2.73508
Tp53rk	TP53 regulating kinase	NM_001108606	1379488_at	18.9603	8.37402	2.26419	2.26419	1379488_at	29.8211	8.37402	3.56117	3.56117
Trmt1l	tRNA methyltransferase 1-like	NM_001037192 /// XM_006249992 /// XM_006249993 /// XM_006249994	1380827_at	28.2804	9.48225	2.98247	2.98247	1380827_at	34.6879	9.48225	3.65821	3.65821
Urb1	URB1 ribosome biogenesis 1 homolog (S. cerevisiae)	NM_001191661	1377889_at	1276.7	197.171	6.47492	6.47492	1377889_at	1417.96	197.171	7.19156	7.19156
Usp2	ubiquitin specific peptidase 2	NM_053774 /// XM_006242861 /// XM_006242862 /// XM_006242863	1387703_a_at	151.394	45.1502	3.35311	3.35311	1387703_a_at	346.456	45.1502	7.67342	7.67342
Usp3	ubiquitin specific peptidase 3	NM_001025424	1389091_at	39.5186	12.8797	3.06829	3.06829	1389091_at	39.6489	12.8797	3.07839	3.07839
Usp37	ubiquitin specific peptidase 37	XM_006226880 /// XM_006226881 /// XM_006226882 /// XM_006226883 /// XM_006226884 /// XM	1372910_at	197.611	48.7841	4.05073	4.05073	1372910_at	109.189	48.7841	2.23821	2.23821
Vil1	villin 1	NM_001108224	1379393_at	32.5336	12.4784	2.60719	2.60719	1379393_at	25.0434	12.4784	2.00693	2.00693
Xpo5	exportin 5	NM_001108789	1388956_at	224.816	58.5546	3.83943	3.83943	1388956_at	195.174	58.5546	3.33321	3.33321
Ypel2	yippee-like 2 (Drosophila)	NM_001108286 /// XM_006247097	1380911_at	56.9542	26.4442	2.15376	2.15376	1380911_at	10.5506	26.4442	0.398976	-2.50642
Zfand5	zinc finger, AN1-type domain 5	NM_001106356 /// XM_006231161	1388868_at	277.755	83.019	3.34569	3.34569	1388868_at	231.868	83.019	2.79295	2.79295
Zfp347	zinc finger protein 347	NM_133390	1368726_a_at	393.484	99.7856	3.94328	3.94328	1368726_a_at	236.211	99.7856	2.36718	2.36718
Zfp36	zinc finger protein 36	NM_133290	1387870_at	100.988	22.0294	4.58425	4.58425	1387870_at	297.115	22.0294	13.4872	13.4872
Zfp36l1	zinc finger protein 36, C3H type-like 1	NM_017172	1369959_at	387.808	93.1252	4.16439	4.16439	1369959_at	262.516	93.1252	2.81896	2.81896
2015-03-01	membrane-associated ring finger (C3HC4) 1, E3 ubiquitin protein ligase	NM_001135838 /// XM_006253033 /// XM_006253034 /// XM_006253035 /// XM_006253036 /// XM	1389696_at	8.61559	20.2102	0.4263	-2.34577	1389696_at	8.60491	20.2102	0.425769	-2.34869
Abcg3l2 /// Abcg3l4 /// LOC102552852 /// LOC102556623	ATP-binding cassette, subfamily G (WHITE), member 3-like 2 /// ATP-binding cassette, su	NM_001014133 /// NM_001037205 /// XR_340104 /// XR_359335	1379717_at	21.2192	46.6961	0.454411	-2.20065	1379717_at	18.2955	46.6961	0.391802	-2.55231
Abra	actin-binding Rho activating protein	NM_175844	1390881_at	7.04539	17.3627	0.405775	-2.46442	1390881_at	6.93988	17.3627	0.399699	-2.50188
Agtr2	angiotensin II receptor, type 2	NM_012494 /// XM_006257432	1398288_at	7.84085	15.7795	0.496903	-2.01246	1398288_at	7.59921	15.7795	0.481589	-2.07646
Amt	aminomethyltransferase	NM_001014004	1383920_at	16.2894	45.0005	0.361982	-2.76256	1383920_at	16.8499	45.0005	0.374438	-2.67067
Arfgef1	ADP-ribosylation factor guanine nucleotide-exchange factor 1(brefeldin A-inhibited)	NM_001277056 /// XM_006237756	1372130_at	12.2733	26.213	0.468214	-2.13578	1372130_at	10.2688	26.213	0.391745	-2.55268
Arpc5l	actin related protein 2/3 complex, subunit 5-like	NM_001037767	1382016_at	13.4126	27.0531	0.495789	-2.01699	1382016_at	10.9669	27.0531	0.405386	-2.46678
Atad5	ATPase family, AAA domain containing 5	XM_001080963 /// XM_006220736 /// XM_006220737 /// XM_006246962 /// XM_006246963 /// XM	1384701_at	30.7674	86.957	0.353822	-2.82628	1384701_at	36.3908	86.957	0.418491	-2.38954
Atraid	all-trans retinoic acid-induced differentiation factor	NM_001127526	1371807_at	49.8589	112.725	0.442303	-2.26089	1371807_at	50.8692	112.725	0.451265	-2.21599
Bag4	BCL2-associated athanogene 4	NM_001025130	1382376_at	58.5505	117.844	0.496849	-2.01269	1382376_at	53.6018	117.844	0.454855	-2.1985
Bet1l	Bet1 golgi vesicular membrane trafficking protein-like	NM_019368 /// XM_006230574 /// XM_006230575	1387448_at	10.5861	22.8986	0.462302	-2.16309	1387448_at	7.863	22.8986	0.343384	-2.91219
Btbd6	BTB (POZ) domain containing 6	NM_001077683 /// XM_006240664 /// XM_006240665	1374592_at	122.301	323.116	0.378504	-2.64198	1374592_at	119.9	323.116	0.371073	-2.69489
Capn7	calpain 7	NM_001030037 /// XM_006252608	1373111_at	218.209	477.842	0.456655	-2.18984	1373111_at	118.32	477.842	0.247613	-4.03855
Ccna2	cyclin A2	NM_053702 /// XM_006232266	1379582_a_at	18.041	103.724	0.173934	-5.7493	1379582_a_at	27.6951	103.724	0.267009	-3.74519
Cct5	chaperonin containing Tcp1, subunit 5 (epsilon)	NM_001004078	1376570_at	46.301	109.436	0.423087	-2.36358	1376570_at	37.288	109.436	0.34073	-2.93487
Cdkn2aip	CDKN2A interacting protein	NM_001014000 /// XM_006253146 /// XM_006253147	1393369_at	20.0869	43.2174	0.464788	-2.15152	1393369_at	20.9149	43.2174	0.483946	-2.06635
Cyb561d1	cytochrome b561 family, member D1	NM_001108562 /// NM_001277236	1372216_at	51.8981	120.795	0.429637	-2.32755	1372216_at	48.7007	120.795	0.403168	-2.48036
Dixdc1	DIX domain containing 1	NM_001037654 /// XM_006243040 /// XM_006243041 /// XM_006243042 /// XM_006243043 /// XM	1390127_at	21.4472	90.1784	0.23783	-4.20469	1390127_at	17.1669	90.1784	0.190366	-5.25305
Dock3	dedicator of cyto-kinesis 3	NM_001108184 /// XM_003750582 /// XM_003754454 /// XM_006226557 /// XM_006226558 /// XM	1393054_at	9.82134	39.9349	0.245933	-4.06615	1393054_at	8.96193	39.9349	0.224413	-4.45607
Dpy19l1	dpy-19-like 1 (C. elegans)	NM_001191791 /// XM_006242719 /// XR_356127	1389483_at	9.92309	22.766	0.435873	-2.29425	1389483_at	9.61515	22.766	0.422347	-2.36772
Dtx4	deltex 4, E3 ubiquitin ligase	NM_001047855 /// XM_006231114	1398705_at	9.12364	21.3533	0.427269	-2.34044	1398705_at	9.061	21.3533	0.424337	-2.35662
E2f5	E2F transcription factor 5	XM_006224082 /// XM_006224083 /// XM_006232117 /// XM_574892	1388154_at	46.732	102.065	0.457863	-2.18406	1388154_at	29.8326	102.065	0.292289	-3.42127
Eif4ebp3	eukaryotic translation initiation factor 4E binding protein 3	NM_001202552	1373692_at	22.6835	57.0213	0.397807	-2.51378	1373692_at	20.6517	57.0213	0.362173	-2.76111
Espl1	extra spindle pole bodies homolog 1 (S. cerevisiae)	NM_001170602 /// XM_006242460 /// XM_006242461 /// XM_006242462 /// XM_006242463	1376084_a_at	6.65911	16.1608	0.412053	-2.42687	1376084_a_at	6.59458	16.1608	0.40806	-2.45062
Fam104a	family with sequence similarity 104, member A	NM_001034958 /// XM_006247695 /// XM_006247696 /// XM_006247697	1372487_at	91.5019	227.572	0.40208	-2.48707	1372487_at	75.4433	227.572	0.331515	-3.01645
Fam175a	family with sequence similarity 175, member A	NM_001009633	1377848_at	25.5805	56.055	0.456346	-2.19132	1377848_at	26.1426	56.055	0.466373	-2.14421
Fam92a1	family with sequence similarity 92, member A1	XM_002726513 /// XM_002729463	1377616_at	17.2482	37.4735	0.460274	-2.17262	1386378_at	21.3507	46.7583	0.456619	-2.19001
Fancc	Fanconi anemia, complementation group C	NM_012557 /// XM_006253488 /// XM_006253489 /// XM_006253490 /// XM_006253491 /// XR_36	1377226_at	17.7355	43.399	0.408662	-2.44701	1377226_at	13.5009	43.399	0.311086	-3.21455
Fxr1	fragile X mental retardation, autosomal homolog 1	NM_001012179	1378054_at	44.3318	140.253	0.316085	-3.1637	1378054_at	57.7941	140.253	0.412071	-2.42677
Gal	galanin/GMAP prepropeptide	NM_033237	1387088_at	9.41271	105.706	0.0890455	-11.2302	1387088_at	9.42805	105.706	0.089191	-11.2119
Galnt16	polypeptide N-acetylgalactosaminyltransferase 16	NM_001100863 /// XM_006240288	1374759_at	41.1249	96.7701	0.424975	-2.35308	1374759_at	48.1769	96.7701	0.497847	-2.00865
Gpr161	G protein-coupled receptor 161	NM_001191672 /// XM_001075481 /// XM_003751260 /// XM_006221526 /// XM_006221527 /// XM	1391025_at	16.1215	47.568	0.338914	-2.9506	1391025_at	16.6536	47.568	0.350102	-2.85631
Grhpr	glyoxylate reductase/hydroxypyruvate reductase	NM_001113754	1373337_at	46.7188	111.271	0.419863	-2.38173	1373337_at	48.5783	111.271	0.436576	-2.29055
Hadha	hydroxyacyl-CoA dehydrogenase/3-ketoacyl-CoA thiolase/enoyl-CoA hydratase (trifunctiona	NM_130826	1394763_at	72.1346	187.373	0.384978	-2.59755	1394763_at	73.4113	187.373	0.391791	-2.55238
Hexim1	hexamethylene bis-acetamide inducible 1	NM_001025136	1374846_at	353.964	943.756	0.37506	-2.66624	1374846_at	186.526	943.756	0.197642	-5.05966
Hnrnpu	heterogeneous nuclear ribonucleoprotein U	NM_057139 /// XM_006250311 /// XM_006250312 /// XR_359126	1372823_at	97.4081	225.546	0.431876	-2.31548	1372823_at	72.6943	225.546	0.322302	-3.10268
Hyls1	hydrolethalus syndrome 1	XM_002727022 /// XM_002727023 /// XM_002729924 /// XM_002729925	1375988_at	29.2759	59.435	0.492571	-2.03016	1375988_at	21.9278	59.435	0.368939	-2.71048
Jhdm1d	jumonji C domain containing histone demethylase 1	XM_006224898 /// XM_006236360	1382128_at	78.021	201.012	0.388141	-2.57638	1382128_at	88.7958	201.012	0.441745	-2.26375
Kcnab1	potassium voltage-gated channel, shaker-related subfamily, beta member 1	NM_017303 /// XM_006232461	1378738_at	56.4355	132.925	0.424569	-2.35533	1378738_at	51.3104	132.925	0.386012	-2.59059
Kctd2	potassium channel tetramerization domain containing 2	XM_006221035 /// XM_006247778	1389988_at	8.9702	18.6236	0.481655	-2.07617	1389988_at	7.90174	18.6236	0.424287	-2.35689
Lix1l	Lix1 homolog (mouse)-like	NM_001024303 /// XM_006232978	1372234_at	28.6783	78.0756	0.367315	-2.72246	1372234_at	31.9603	78.0756	0.409352	-2.44289
LOC100363521	hypothetical LOC100363521	NR_110645 /// XR_345671 /// XR_353154	1388678_at	9.22629	21.0943	0.437383	-2.28633	1388678_at	9.75249	21.0943	0.462328	-2.16297
LOC100364832 /// LOC102551046 /// LOC102557205 /// LOC102557219 /// Phf11 /// Phf11b /// Setdb2	hypothetical LOC100364832 /// PHD finger protein 11-like /// uncharacterized LOC1025572	NM_001014235 /// NM_001024272 /// XM_002725109 /// XM_006221959 /// XM_006221960 /// XM	1382546_at	9.89706	25.9577	0.381278	-2.62276	1382546_at	9.79768	25.9577	0.37745	-2.64936
LOC100909559	uncharacterized LOC100909559	XR_146298 /// XR_146613 /// XR_340547 /// XR_359823	1384291_at	13.2848	31.9479	0.415827	-2.40485	1384291_at	13.7696	31.9479	0.431001	-2.32018
LOC100909787 /// Pex12	peroxisome assembly protein 12-like /// peroxisomal biogenesis factor 12	NM_053921 /// XM_003750890 /// XM_003752353 /// XM_006220745 /// XM_006246967 /// XM_00	1369070_at	14.0028	67.3857	0.207801	-4.81231	1369070_at	15.2267	67.3857	0.225963	-4.4255
LOC100910119	uncharacterized LOC100910119	XR_347365 /// XR_347366 /// XR_354971 /// XR_354972	1394184_at	6.13163	13.4529	0.455785	-2.19402	1394184_at	6.13822	13.4529	0.456275	-2.19166
LOC100910342	BBSome-interacting protein 1-like	XM_003749141 /// XM_003749142 /// XM_003749143 /// XM_003753423 /// XM_003753424 /// XM	1389220_at	22.3354	56.3069	0.396671	-2.52098	1389220_at	17.4436	56.3069	0.309795	-3.22794
LOC100912228 /// Npy	pro-neuropeptide Y-like /// neuropeptide Y	NM_012614 /// XM_003749745	1387154_at	1109.43	3239.6	0.342454	-2.9201	1387154_at	1340.45	3239.6	0.413762	-2.41685
LOC102546483 /// LOC102550366	uncharacterized LOC102546483 /// uncharacterized LOC102550366	XR_349345 /// XR_362634 /// XR_362640	1382017_at	104.717	244.98	0.427449	-2.33946	1382017_at	63.6205	244.98	0.259695	-3.85067
LOC102548228	basic immunoglobulin-like variable motif-containing protein-like	XM_006226813 /// XM_006226814 /// XM_006226815 /// XM_006226816 /// XM_006226817 /// XM	1381838_at	23.9138	48.5608	0.49245	-2.03066	1381838_at	16.6848	48.5608	0.343585	-2.91049
LOC102548389	zinc finger protein 709-like	XR_339353 /// XR_358475	1391744_at	14.2967	28.6216	0.499507	-2.00197	1391744_at	13.062	28.6216	0.456368	-2.19121
LOC102548585	uncharacterized LOC102548585	XR_341032 /// XR_360380	1381078_at	7.69889	18.6936	0.411849	-2.42808	1381078_at	8.18856	18.6936	0.438043	-2.28288
LOC102549467	uncharacterized LOC102549467	XR_342948 /// XR_342949 /// XR_350358 /// XR_350359	1377395_at	11.446	31.9971	0.357719	-2.79549	1377395_at	13.3202	31.9971	0.416292	-2.40216
LOC102550580 /// LOC102550642	uncharacterized LOC102550580 /// uncharacterized LOC102550642	XR_338831 /// XR_338832 /// XR_357850 /// XR_357851	1397392_at	5.20335	11.2327	0.463233	-2.15874	1397392_at	5.18984	11.2327	0.46203	-2.16436
LOC102552364	uncharacterized LOC102552364	XR_344857 /// XR_344858 /// XR_344859 /// XR_352255 /// XR_352256 /// XR_352257	1380634_at	19.8667	43.2869	0.458953	-2.17887	1380634_at	14.1365	43.2869	0.326576	-3.06208
LOC102553515	uncharacterized LOC102553515	XR_353203	1395714_at	24.7878	57.0767	0.434288	-2.30262	1395714_at	16.7122	57.0767	0.292803	-3.41527
LOC102556906	uncharacterized LOC102556906	XR_343670	1380000_at	75.5228	155.142	0.486794	-2.05426	1380000_at	64.079	155.142	0.413033	-2.42111
LOC102557494	uncharacterized LOC102557494	XR_345117 /// XR_345118	1384332_at	20.7702	48.197	0.430943	-2.32049	1384332_at	17.9873	48.197	0.373205	-2.67949
Lsr	lipolysis stimulated lipoprotein receptor	NM_032616 /// XM_006228844 /// XM_006228845	1368368_a_at	152.395	384.631	0.39621	-2.52392	1368368_a_at	159.068	384.631	0.413559	-2.41803
Magix	MAGI family member, X-linked	NM_001014109	1385320_at	8.98408	22.7485	0.394932	-2.53208	1385320_at	7.88538	22.7485	0.346635	-2.88488
Mettl16	methyltransferase like 16	XR_085968 /// XR_338707 /// XR_338708 /// XR_357715	1375701_at	7.67241	23.464	0.326984	-3.05825	1375701_at	7.89993	23.464	0.336682	-2.97016
Mllt4	myeloid/lymphoid or mixed-lineage leukemia (trithorax homolog, Drosophila); translocate	NM_013217	1373027_at	27.5527	62.0083	0.444336	-2.25055	1373027_at	26.0157	62.0083	0.419551	-2.3835
Mphosph8	M-phase phosphoprotein 8	NM_001017375	1376676_a_at	94.3323	202.453	0.465948	-2.14616	1376676_a_at	82.2315	202.453	0.406177	-2.46198
Mtmr11	myotubularin related protein 11	NM_001191096 /// XM_006232984 /// XM_006232985	1383311_at	76.0586	161.896	0.469802	-2.12856	1383311_at	72.2472	161.896	0.44626	-2.24085
Mtrr	5-methyltetrahydrofolate-homocysteine methyltransferase reductase	NM_001039003 /// XM_006227813 /// XM_006227814	1398642_at	22.769	63.5672	0.358188	-2.79183	1398642_at	16.8224	63.5672	0.26464	-3.77872
Myh8	myosin, heavy chain 8, skeletal muscle, perinatal	NM_001100485	1371053_at	14.5461	94.3558	0.154161	-6.48671	1371053_at	17.5622	94.3558	0.186126	-5.3727
Nasp	nuclear autoantigenic sperm protein (histone-binding)	NM_001005543 /// XM_006238646 /// XM_006238647	1378264_at	14.9393	31.901	0.468302	-2.13537	1378264_at	11.7105	31.901	0.367088	-2.72414
Ncapd2	non-SMC condensin I complex, subunit D2	XM_001065923 /// XM_006225047 /// XM_006237402 /// XM_575668	1374799_at	6.44732	14.4736	0.445455	-2.2449	1374799_at	6.35371	14.4736	0.438986	-2.27798
Ndnf	neuron-derived neurotrophic factor	XM_003753909 /// XM_006236609	1383794_at	16.7728	85.3731	0.196464	-5.08998	1383794_at	19.3492	85.3731	0.226642	-4.41224
Nmu	neuromedin U	NM_022239 /// XM_006250872 /// XR_359476 /// XR_359477	1369717_at	26.8479	97.9667	0.27405	-3.64896	1369717_at	30.5295	97.9667	0.31163	-3.20893
Nol4l	nucleolar protein 4-like	XM_002726257 /// XM_006224708 /// XM_006224709 /// XM_006224710 /// XM_006224711 /// XM	1380766_a_at	55.899	122.769	0.455319	-2.19626	1380766_a_at	39.5241	122.769	0.321939	-3.10618
Nrip3	nuclear receptor interacting protein 3	NM_001108498	1383530_at	26.7254	56.3174	0.474549	-2.10727	1383530_at	23.0212	56.3174	0.408775	-2.44634
Nts	neurotensin	NM_001102381	1380967_at	107.165	671.559	0.159576	-6.2666	1380967_at	81.6664	671.559	0.121607	-8.2232
Nudt21	nudix (nucleoside diphosphate linked moiety X)-type motif 21	NM_001039004 /// XM_006255132	1398356_at	42.6132	88.3703	0.482211	-2.07378	1398356_at	30.9717	88.3703	0.350477	-2.85325
Nup153	nucleoporin 153	NM_001100470	1370934_at	80.3909	221.771	0.362494	-2.75867	1370934_at	43.69	221.771	0.197004	-5.07603
Orc1	origin recognition complex, subunit 1	NM_177931 /// XM_006238515 /// XM_006238516 /// XM_006238517 /// XM_006238518	1385522_at	76.3925	157.383	0.485391	-2.06019	1385522_at	60.7571	157.383	0.386046	-2.59036
Pdia6	protein disulfide isomerase family A, member 6	NM_001004442	1370859_at	67.1535	138.199	0.485922	-2.05794	1370859_at	62.4639	138.199	0.451988	-2.21245
Penk	proenkephalin	NM_017139 /// XM_006237835	1367949_at	700.291	1991.03	0.351731	-2.84308	1367949_at	738.728	1991.03	0.371037	-2.69515
Pex2	peroxisomal biogenesis factor 2	NM_017234 /// XM_006232157 /// XM_006232158 /// XM_006232159 /// XM_006232160 /// XM_00	1396866_s_at	15.9173	33.0159	0.482109	-2.07422	1396866_s_at	15.0011	33.0159	0.454363	-2.20088
Pfkm	phosphofructokinase, muscle	NM_031715	1384632_at	28.9303	78.1395	0.370238	-2.70096	1384632_at	22.6078	78.1395	0.289327	-3.4563
Prlh	prolactin releasing hormone	NM_022222 /// XM_006245478	1369624_at	6.11736	31.5293	0.194022	-5.15405	1369624_at	5.02948	31.5293	0.159518	-6.2689
Prpf38a	pre-mRNA processing factor 38A	NM_001106672	1373273_at	22.2578	61.3266	0.362941	-2.75527	1373273_at	26.4547	61.3266	0.431375	-2.31817
Pts	6-pyruvoyl-tetrahydropterin synthase	NM_017220	1369304_at	9.79951	23.6922	0.413616	-2.4177	1369304_at	11.5923	23.6922	0.489289	-2.04378
Reep1	receptor accessory protein 1	NM_001108633 /// XM_006236641 /// XM_006236642 /// XM_006236643 /// XM_006236644 /// XM	1373886_at	7.39177	23.6924	0.31199	-3.20523	1373886_at	9.64192	23.6924	0.406964	-2.45722
Rsbn1	round spermatid basic protein 1	NM_001191710 /// XM_006233082	1374647_at	19.401	55.4202	0.35007	-2.85657	1374647_at	26.507	55.4202	0.478289	-2.09079
Sdf2l1	stromal cell-derived factor 2-like 1	NM_001109433	1373043_at	16.6551	38.2922	0.434948	-2.29913	1373043_at	17.939	38.2922	0.468478	-2.13457
Sec11c	SEC11 homolog C (S. cerevisiae)	NM_153628	1370817_at	26.8902	70.3671	0.382141	-2.61683	1370817_at	29.4478	70.3671	0.41849	-2.38954
Sesn1	sestrin 1	NM_001106396 /// XM_006256560 /// XM_006256561	1395809_at	7.06118	14.6839	0.480882	-2.07951	1395809_at	7.17431	14.6839	0.488585	-2.04673
Sh3bp5	SH3-domain binding protein 5 (BTK-associated)	NM_054011	1387294_at	43.0249	96.189	0.447297	-2.23565	1387294_at	27.7457	96.189	0.288449	-3.46681
Slc35a1	solute carrier family 35 (CMP-sialic acid transporter), member A1	NM_001107924 /// XM_006237996	1374662_at	30.0916	80.0018	0.376137	-2.65861	1374662_at	33.3758	80.0018	0.417188	-2.397
Slc35g2	solute carrier family 35, member G2	NM_001012126 /// XM_006243630	1392045_at	22.8568	81.0095	0.28215	-3.54421	1392045_at	19.1704	81.0095	0.236644	-4.22575
Slc39a7	solute carrier family 39 (zinc transporter), member 7	NM_001008885 /// NM_001164744	1389089_at	175.085	351.751	0.497752	-2.00903	1389089_at	146.227	351.751	0.415711	-2.40552
Slfn13	schlafen family member 13	NM_001013970 /// XM_006246998 /// XM_006246999 /// XM_006247000	1379957_at	34.4538	75.1281	0.458601	-2.18055	1379957_at	37.3573	75.1281	0.497249	-2.01107
Smad3	SMAD family member 3	NM_013095 /// XM_006243224	1389127_at	18.4389	41.833	0.440774	-2.26874	1389127_at	10.755	41.833	0.257095	-3.88962
Snrpd1	small nuclear ribonucleoprotein D1	NM_001106163 /// XM_006254411	1383107_at	107.193	282.438	0.379529	-2.63485	1383107_at	52.6835	282.438	0.186532	-5.36101
Srd5a1	steroid-5-alpha-reductase, alpha polypeptide 1 (3-oxo-5 alpha-steroid delta 4-dehydroge	NM_017070	1370420_at	102.822	293.714	0.350076	-2.85653	1370420_at	74.6179	293.714	0.254049	-3.93625
Tead2	TEA domain family member 2	NM_001107512 /// XM_006229069 /// XM_006229070	1372574_at	8.44162	18.1419	0.46531	-2.1491	1372574_at	8.01199	18.1419	0.441628	-2.26435
Tk1	thymidine kinase 1, soluble	NM_052800	1397872_at	62.6338	166.975	0.375109	-2.66589	1397872_at	63.996	166.975	0.383268	-2.60914
Tmbim1	transmembrane BAX inhibitor motif containing 1	NM_001007713 /// XM_006245215 /// XM_006245216 /// XM_006245217 /// XM_006245218	1376102_at	38.6922	90.301	0.428481	-2.33383	1376102_at	42.3808	90.301	0.46933	-2.1307
Tmem127	transmembrane protein 127	NM_001100978 /// XM_006234922	1388635_at	18.0164	44.3177	0.406529	-2.45985	1388635_at	17.5004	44.3177	0.394886	-2.53238
Tmem263	transmembrane protein 263	NM_001108739 /// XM_006241164 /// XM_006241165	1388789_at	38.8362	127.242	0.305216	-3.27637	1388789_at	35.2879	127.242	0.277331	-3.60581
Tomm70a	translocase of outer mitochondrial membrane 70 homolog A (S. cerevisiae)	NM_212519	1373039_at	24.0838	48.8494	0.493021	-2.02831	1373039_at	16.5141	48.8494	0.338064	-2.95802
Ttyh1	tweety family member 1	NM_001106225 /// XM_006228214 /// XM_006228215 /// XM_006228216	1398578_at	32.7817	153.105	0.214113	-4.67044	1398578_at	42.7977	153.105	0.279531	-3.57742
Tubb3	tubulin, beta 3 class III	NM_139254	1369901_at	8.16193	20.753	0.393288	-2.54267	1369901_at	7.96067	20.753	0.383589	-2.60695
Txnip	thioredoxin interacting protein	NM_001008767	1371131_a_at	91.5946	375.966	0.243624	-4.10468	1371131_a_at	104.127	375.966	0.276959	-3.61064
Ube2d4	ubiquitin-conjugating enzyme E2D 4 (putative)	NM_031001	1369521_at	36.6251	77.9631	0.469773	-2.12869	1369521_at	28.4465	77.9631	0.364871	-2.74069
Vamp1	vesicle-associated membrane protein 1	NM_013090	1387519_at	41.5383	95.3499	0.435641	-2.29547	1387519_at	42.9174	95.3499	0.450103	-2.22172
Wdfy3	WD repeat and FYVE domain containing 3	NM_001170551	1389128_at	29.5599	64.9834	0.454882	-2.19837	1389128_at	26.3109	64.9834	0.404886	-2.46983
Wnt2b	wingless-type MMTV integration site family, member 2B	NM_001191848	1388174_at	35.1144	93.2751	0.37646	-2.65633	1388174_at	26.0388	93.2751	0.279162	-3.58215
Wwp1	WW domain containing E3 ubiquitin protein ligase 1	NM_001024757 /// XM_006237930 /// XM_006237931	1395268_at	143.214	318.681	0.449394	-2.22522	1395268_at	66.0836	318.681	0.207366	-4.82239
Zfp131	zinc finger protein 131	NM_001100698 /// XM_006231960 /// XM_006231961 /// XM_006231962 /// XM_006231963 /// XM	1393780_at	59.067	154.526	0.382244	-2.61613	1393780_at	35.89	154.526	0.232258	-4.30556

## Sheet: 2RH30.only
Gene.Symbol	Gene.Title	RefSeq.Transcript.ID	2RH30 vs. 2RH0
			Probeset.ID	X2RH30	X2RH0	Ratio.2RH30.vs..2RH0.	Fold.Change.2RH30.vs..2RH0.
Akr1b8	aldo-keto reductase family 1, member B8	NM_173136 /// XM_006236251	1370902_at	1988.96	938.303	2.11982	2.11982
Arf6	ADP-ribosylation factor 6	NM_024152 /// XM_006240181	1369998_at	243.355	111.394	2.18462	2.18462
Ass1	argininosuccinate synthase 1	NM_013157 /// XM_006233910 /// XM_006233911	1370964_at	21.0876	9.02327	2.33701	2.33701
Atp6v1e1	ATPase, H+ transporting, lysosomal V1 subunit E1	NM_198745	1371564_at	581.067	272.957	2.12879	2.12879
Atp7a	ATPase, Cu++ transporting, alpha polypeptide	NM_052803 /// XM_006256995 /// XM_006256996 /// XM_006256997	1369342_at	77.1861	34.6881	2.22514	2.22514
Baalc	brain and acute leukemia, cytoplasmic	NM_144762 /// XM_006241600	1387938_at	125.098	46.9593	2.66398	2.66398
Birc2	baculoviral IAP repeat-containing 2	NM_021752 /// XM_006242494 /// XM_006242495	1368291_at	70.0586	32.6165	2.14795	2.14795
C2cd5	C2 calcium-dependent domain containing 5	NM_001134581 /// XM_006237625 /// XM_006237626 /// XM_006237627 /// XM_006237628 /// XM	1375995_at	152.229	67.2597	2.2633	2.2633
Cbr1 /// LOC100360507	carbonyl reductase 1 /// inducible carbonyl reductase-like	NM_019170 /// XM_003751016	1368037_at	805.17	392.362	2.05212	2.05212
Cd164	CD164 molecule, sialomucin	NM_031812	1386886_at	84.2386	38.5089	2.18751	2.18751
Cdv3	carnitine deficiency-associated gene expressed in ventricle 3 homolog (mouse)	NM_001014097 /// XM_006243659 /// XM_006243660	1383028_at	408.59	182.521	2.23858	2.23858
Cish	cytokine inducible SH2-containing protein	NM_031804	1388233_at	24.0108	11.2342	2.13731	2.13731
Cnnm2	cyclin M2	NM_001011942 /// XM_006231471	1382269_at	130.512	56.3655	2.31547	2.31547
Creb5	cAMP responsive element binding protein 5	NM_001134621 /// XM_006236505	1397429_at	51.9467	23.1622	2.24274	2.24274
Ctdspl2	CTD (carboxy-terminal domain, RNA polymerase II, polypeptide A) small phosphatase like	NM_001014048 /// XM_006234854	1383179_at	33.2838	14.4667	2.30072	2.30072
Cul1	cullin 1	NM_001108627 /// XM_006236409 /// XM_006236410 /// XM_006236411	1388855_at	71.3732	35.022	2.03795	2.03795
Cyp11b1 /// Cyp11b2	cytochrome P450, family 11, subfamily b, polypeptide 1 /// cytochrome P450, family 11,	NM_012537 /// NM_012538	1387305_s_at	2134.08	1045.3	2.04163	2.04163
Cyp51	cytochrome P450, family 51	NM_012941	1387020_at	262.067	125.493	2.0883	2.0883
Ddit4	DNA-damage-inducible transcript 4	NM_080906	1368025_at	34.9146	16.5145	2.11419	2.11419
Dgkd	diacylglycerol kinase, delta	XM_006226934 /// XM_006226935 /// XM_006226936 /// XM_006226937 /// XM_006245503 /// XM	1385022_at	28.4197	10.7135	2.65269	2.65269
Elavl1	ELAV like RNA binding protein 1	NM_001108848	1391743_at	63.3718	27.4886	2.30539	2.30539
Ero1lb	ERO1-like beta (S. cerevisiae)	NM_001191893 /// XM_006254375 /// XM_006254376	1382944_at	1169.6	559.107	2.09198	2.09198
Ezh2	enhancer of zeste 2 polycomb repressive complex 2 subunit	NM_001134979 /// XM_006236401 /// XM_006236402 /// XM_006236403 /// XM_006236404 /// XM	1395543_at	160.036	52.92	3.02411	3.02411
Fads1	fatty acid desaturase 1	NM_053445 /// XM_006231075	1367857_at	54.6243	17.5534	3.11189	3.11189
Fads3	fatty acid desaturase 3	NM_173137	1372476_at	171.116	45.7671	3.73885	3.73885
Fam222a	family with sequence similarity 222, member A	NM_001109067 /// XM_006249465	1384634_at	31.8592	13.2907	2.39711	2.39711
Fam91a1	family with sequence similarity 91, member A1	NM_001127578 /// XM_006241684	1381859_at	36.49	16.0266	2.27684	2.27684
Farp1	FERM, RhoGEF (Arhgef) and pleckstrin domain protein 1 (chondrocyte-derived)	NM_001107287 /// XM_006252472 /// XM_006252473 /// XM_006252474 /// XM_006252475	1382143_at	435.187	210.413	2.06825	2.06825
Fdx1	ferredoxin 1	NM_017126	1368336_at	5184.9	2432.29	2.13173	2.13173
Gmfb	glia maturation factor, beta	NM_031032 /// XM_006251814	1387663_at	128.395	62.4886	2.05469	2.05469
Got1	glutamic-oxaloacetic transaminase 1, soluble	NM_012571	1368272_at	353.217	171.81	2.05586	2.05586
Gpt2	glutamic pyruvate transaminase (alanine aminotransferase) 2	NM_001012057 /// XM_006255264 /// XM_006255265 /// XM_006255266	1384903_at	166.395	75.4349	2.2058	2.2058
H6pd	hexose-6-phosphate dehydrogenase (glucose 1-dehydrogenase)	NM_001106698 /// XM_006239459 /// XM_006239460 /// XM_006239461	1376837_at	150.755	72.7069	2.07346	2.07346
Inpp5a	inositol polyphosphate-5-phosphatase A	NM_001108923 /// XM_006230486	1388697_at	86.1883	31.3506	2.74918	2.74918
Itgav	integrin, alpha V	NM_001106549 /// XM_006224633 /// XM_006234437	1386581_at	199.969	99.976	2.00016	2.00016
Jun	jun proto-oncogene	NM_021835	1374404_at	615.408	301.413	2.04175	2.04175
Kif11	kinesin family member 11	NM_001169112	1385619_at	167.001	80.9091	2.06404	2.06404
Larp1	La ribonucleoprotein domain family, member 1	XM_006220678 /// XM_006220679 /// XM_006246409 /// XM_006246410	1382670_at	62.0707	28.5346	2.17528	2.17528
LOC100910762 /// Zfp655	zinc finger protein 205-like /// zinc finger protein 655	NM_001008362 /// XM_003751126 /// XM_006248891 /// XM_006248892 /// XM_006248893 /// XM	1398536_at	110.021	51.1382	2.15143	2.15143
LOC100912115	cutaneous T-cell lymphoma-associated antigen 5 homolog	XM_003750163 /// XM_003750164 /// XM_003750165 /// XM_003754175 /// XM_003754176 /// XM	1376009_at	30.8806	13	2.37543	2.37543
LOC100912577	uncharacterized LOC100912577	XR_145869	1392441_at	32.4717	16.1121	2.01536	2.01536
Lox	lysyl oxidase	NM_017061 /// XM_006254713 /// XM_006254714 /// XM_006254715	1368171_at	106.732	48.98	2.1791	2.1791
Map6	microtubule-associated protein 6	NM_017204 /// XM_006229755 /// XM_006229756	1376907_at	83.2386	41.1203	2.02428	2.02428
Mbnl2	muscleblind-like splicing regulator 2	NM_001111064	1389301_at	178.058	73.6478	2.4177	2.4177
Med13	mediator complex subunit 13	NM_001107035 /// XM_006247066	1385091_at	34.6442	17.141	2.02113	2.02113
Mlxipl	MLX interacting protein-like	NM_133552	1368614_at	34.0549	16.6531	2.04496	2.04496
Msmo1	methylsterol monooxygenase 1	NM_080886	1368275_at	23.0554	9.86268	2.33763	2.33763
Mthfd2 /// RGD1564040	methylenetetrahydrofolate dehydrogenase (NADP+ dependent) 2, methenyltetrahydrofolate c	NM_001109398 /// XM_001062502 /// XM_006236791 /// XM_233236	1372808_at	40.3283	15.8583	2.54303	2.54303
Myo10	myosin X	NM_001107657 /// XM_006232082	1393639_at	57.0731	18.4464	3.09399	3.09399
Nr5a1	nuclear receptor subfamily 5, group A, member 1	NM_001191099 /// XM_006234105 /// XM_006234106	1369859_at	159.663	69.915	2.28368	2.28368
Parg	poly (ADP-ribose) glycohydrolase	NM_031339 /// XM_006252669	1370354_at	74.7333	32.0793	2.32964	2.32964
Pax9	paired box 9	NM_001039539	1382559_at	39.5849	10.9846	3.60367	3.60367
Pde10a	phosphodiesterase 10A	NM_022236	1368438_at	620.256	193.007	3.21364	3.21364
Pde12	phosphodiesterase 12	NM_001013998 /// XM_006252602	1395538_at	24.1083	11.7544	2.05101	2.05101
Ppap2b	phosphatidic acid phosphatase type 2B	NM_138905	1370950_at	920.344	423.553	2.17291	2.17291
Ppp1r10	protein phosphatase 1, regulatory subunit 10	NM_022951	1386971_at	98.1584	47.3279	2.07401	2.07401
Pptc7	PTC7 protein phosphatase homolog (S. cerevisiae)	NM_001107141	1378246_at	133.338	61.3338	2.17397	2.17397
Rad9b	RAD9 homolog B (S. pombe)	NM_001030042 /// XM_006249366	1384876_at	27.4558	11.5488	2.37737	2.37737
Rdx	radixin	NM_001005889	1388619_at	26.4534	9.61049	2.75256	2.75256
Reln	reelin	NM_080394 /// XM_006235873	1373957_at	21.1146	9.53234	2.21505	2.21505
Rfk /// RGD1560961 /// RGD1563242	riboflavin kinase /// similar to RIKEN cDNA 0610038L10 gene /// similar to riboflavin k	NM_001014106 /// XM_006224536 /// XM_006234659	1382331_at	91.365	45.6116	2.00311	2.00311
RGD1311648	similar to hypothetical protein FLJ21820	NM_001014075	1380943_at	223.198	89.0689	2.5059	2.5059
Satb1	SATB homeobox 1	NM_001012129 /// XM_006244219 /// XM_006244220 /// XM_006244221 /// XM_006244222 /// XM	1379626_at	55.3561	25.5479	2.16675	2.16675
Scarb1	scavenger receptor class B, member 1	NM_031541 /// XM_006249293	1386956_at	1064.01	479.98	2.21684	2.21684
Sema6a	sema domain, transmembrane domain (TM), and cytoplasmic domain, (semaphorin) 6A	NM_001108430 /// XM_003751782 /// XM_003753046 /// XM_006222572 /// XM_006222573 /// XM	1396046_at	153.952	68.6653	2.24207	2.24207
Serpine3	serpin peptidase inhibitor, clade E (nexin, plasminogen activator inhibitor type 1), me	XM_006222005 /// XM_006252195	1388746_at	193.122	90.4545	2.13501	2.13501
Slc25a25	solute carrier family 25 (mitochondrial carrier, phosphate carrier), member 25	NM_145677 /// XM_006233931 /// XM_006233932 /// XM_006233933 /// XM_006233934 /// XM_00	1371754_at	57.8277	20.889	2.76833	2.76833
Star	steroidogenic acute regulatory protein	NM_031558	1368406_at	2641.61	1137.38	2.32258	2.32258
Sts	steroid sulfatase (microsomal), isozyme S	NM_012661 /// XM_006256960 /// XM_006256961 /// XM_006256962	1368372_at	31.2257	14.1907	2.20044	2.20044
Tes	testis derived transcript	NM_001039344	1383401_at	257.513	93.5133	2.75376	2.75376
Tlcd1	TLC domain containing 1	NM_001013858	1391559_at	29.3199	14.104	2.07885	2.07885
Tmem123	transmembrane protein 123	NM_001014205	1388930_at	28.6366	12.0556	2.37539	2.37539
Tpgs2	tubulin polyglutamylase complex subunit 2	NM_001014147	1383270_at	51.0762	23.5124	2.17231	2.17231
Ttbk2	tau tubulin kinase 2	NM_001107766 /// XM_006234833 /// XM_006234834 /// XM_006234835 /// XM_006234836 /// XM	1390341_at	58.3488	28.8964	2.01925	2.01925
Vash2	vasohibin 2	NM_001109082 /// XM_006250463 /// XM_006250464 /// XM_006250465 /// XR_359214 /// XR_35	1375742_at	767.972	357.627	2.14741	2.14741
Vegfa	vascular endothelial growth factor A	NM_001110333 /// NM_001110334 /// NM_001110335 /// NM_001110336 /// NM_001287107 /// NM	1370081_a_at	890.548	344.402	2.58579	2.58579
Zcchc11	zinc finger, CCHC domain containing 11	NM_001107953	1390820_at	27.7462	13.8136	2.00861	2.00861
Zfand6	zinc finger, AN1-type domain 6	NM_001007630 /// XM_006229499 /// XM_006229500 /// XM_006229501 /// XM_006229502 /// XM	1371464_at	353.95	173.84	2.03605	2.03605
Aamdc	adipogenesis associated, Mth938 domain containing	NM_001108493 /// XM_006229767 /// XM_006229768	1383104_at	9.81896	24.2858	0.404309	-2.47335
Anln /// Anlnl1	anillin, actin binding protein /// anillin, actin binding protein-like 1	XM_006222448 /// XM_006226345 /// XM_006242714 /// XM_006254180	1373250_at	17.8313	50.0841	0.356027	-2.80878
C1qa	complement component 1, q subcomponent, A chain	NM_001008515	1376652_at	34.0355	80.3135	0.423783	-2.3597
Cc2d2a	coiled-coil and C2 domain containing 2A	XM_003752738 /// XM_003752739 /// XM_006221784 /// XM_006221785 /// XM_006221786 /// XM	1374874_at	12.0881	34.3672	0.351735	-2.84305
Cd14	CD14 molecule	NM_021744 /// XM_006254603	1368490_at	121.052	264.998	0.456802	-2.18913
Cd48	Cd48 molecule	NM_139103 /// XR_359105 /// XR_359106	1370891_at	17.1148	41.4572	0.41283	-2.42231
Chid1 /// LOC100911881	chitinase domain containing 1 /// chitinase domain-containing protein 1-like	NM_001047854 /// XM_006230546 /// XM_006230547 /// XM_006230548 /// XM_006230549 /// XM	1383152_at	29.7579	66.3116	0.448758	-2.22837
Col3a1	collagen, type III, alpha 1	NM_032085	1370959_at	68.2005	146.755	0.464724	-2.15182
Crebzf	CREB/ATF bZIP transcription factor	NM_001271791 /// NR_073439 /// NR_073440 /// NR_073441 /// XM_006229688	1391454_at	14.6417	30.8128	0.475182	-2.10446
Cxcl10	chemokine (C-X-C motif) ligand 10	NM_139089	1387969_at	57.1333	168.645	0.338777	-2.9518
Ddr1	discoidin domain receptor tyrosine kinase 1	NM_001166022 /// NM_013137	1370216_at	18.5399	39.591	0.468286	-2.13545
Dnajb7	DnaJ (Hsp40) homolog, subfamily B, member 7	NM_001130510	1385735_at	18.4636	40.1642	0.459701	-2.17533
Fcer1g	Fc fragment of IgE, high affinity I, receptor for; gamma polypeptide	NM_001131001 /// XR_359107	1373575_at	67.6942	158.464	0.427189	-2.34088
Glmn /// LOC102549395	glomulin, FKBP associated protein /// glomulin-like	NM_001105993 /// XM_006250536 /// XM_006250537 /// XM_006250538 /// XM_006250539 /// XM	1392320_s_at	8.43905	17.4559	0.483451	-2.06846
Gna14	guanine nucleotide binding protein, alpha 14	NM_001013151	1381557_at	17.0349	53.1759	0.320349	-3.12159
Gtf2e2	general transcription factor IIE, polypeptide 2, beta	NM_001107318 /// XM_006253230 /// XM_006253231	1399114_at	48.205	98.281	0.490479	-2.03882
Hras /// LOC367858	Harvey rat sarcoma virus oncogene /// similar to GTPase HRas precursor (Transforming pr	NM_001098241 /// NM_001130441 /// XM_006227405 /// XM_006230534 /// XM_006230535 /// XM	1371255_at	17.8026	45.7202	0.389383	-2.56817
Kif3c	kinesin family member 3C	NM_053486	1369637_at	28.2822	59.5298	0.475094	-2.10485
Lcn2	lipocalin 2	NM_130741	1387011_at	17.3704	62.9655	0.275872	-3.62487
Leng1	leukocyte receptor cluster (LRC) member 1	NM_001106218	1385720_at	46.7168	105.119	0.444418	-2.25013
LOC100359498 /// LOC100359636 /// LOC100359825 /// LOC100361473 /// LOC100362049 /// LOC100362237 /// LOC100362338 /// LOC100362957 /// LOC100365010 /// LOC100365287 /// LOC100909417 /// LOC100909987 /// LOC100910393 /// LOC100910496 /// Rpl35a	ribosomal protein L35a-like /// ribosomal protein L35a-like /// ribosomal protein L35a-	NM_021264 /// XM_002725765 /// XM_002726611 /// XM_002726654 /// XM_002726755 /// XM_00	1398760_at	615.852	1233.38	0.499305	-2.00278
LOC100364956 /// LOC683761 /// RT1-CE11 /// RT1-CE13 /// RT1-CE5 /// RT1-CE7 /// RT1-EC2 /// Rt1.aa	MHC class Ib alpha chain-like /// similar to RT1 class I, CE11 /// RT1 class I, locus C	NM_001008834 /// NM_001008836 /// NM_001008843 /// NM_001008845 /// NM_001033986 /// NM	1371078_at	50.3008	113.374	0.443671	-2.25392
LOC100909409 /// LOC100912726 /// LOC102556632 /// LOC102556780 /// LOC367485 /// LOC501317 /// LOC501467 /// LOC679730 /// LOC683878 /// LOC685199 /// LOC685989 /// LOC686719 /// LOC686886 /// LOC688649 /// LOC689453 /// LOC689635 /// LOC690467	disks large homolog 5-like /// disks large homolog 5-like /// disks large homolog 5-lik	XM_001066079 /// XM_001075397 /// XM_002727416 /// XM_003748679 /// XM_003751851 /// XM	1395806_at	55.7423	117.237	0.475465	-2.10321
LOC100909797 /// RT1-T24-3	RT1 class I histocompatibility antigen, AA alpha chain-like /// RT1 class I, locus T24,	NM_001166403 /// XM_006223805 /// XM_006255994 /// XM_006255995 /// XM_006256028 /// XM	1388694_at	149.267	357.713	0.417279	-2.39648
LOC100912167	uncharacterized LOC100912167	XR_146206 /// XR_146526	1389084_at	11.2121	26.0796	0.429919	-2.32602
LOC100912517	nidogen-2-like	XM_006227216 /// XM_006227217 /// XM_006232466 /// XR_349524 /// XR_349525 /// XR_34952	1396219_at	82.6642	189.481	0.436265	-2.29219
LOC102547191	uncharacterized LOC102547191	XR_348438 /// XR_356214	1392395_at	17.3674	39.7169	0.43728	-2.28687
LOC102549198 /// MGC108823	interferon-inducible GTPase 1-like /// similar to interferon-inducible GTPase	NM_001012353 /// XM_006222578 /// XM_006254760	1373992_at	27.841	63.5443	0.438134	-2.28241
LOC102555400	uncharacterized LOC102555400	XR_357566	1375374_at	47.3887	96.3866	0.491654	-2.03395
LOC302022	similar to nidogen 2 protein	NM_001127530 /// XM_006248733	1381434_s_at	163.108	527.04	0.30948	-3.23123
Lyz2	lysozyme 2	NM_012771 /// XR_355493	1370154_at	925.404	1908.73	0.484821	-2.06262
Pak1	p21 protein (Cdc42/Rac)-activated kinase 1	NM_017198 /// XM_006229752 /// XM_006229753 /// XM_006229754	1387377_a_at	18.315	39.8592	0.45949	-2.17633
Pir	pirin (iron-binding nuclear protein)	NM_001009474	1377662_at	11.2494	23.5886	0.476897	-2.09689
Prkag3	protein kinase, AMP-activated, gamma 3 non-catalytic subunit	NM_001106921 /// XM_006245176	1394711_at	6.1392	13.5311	0.453709	-2.20405
Prss48	protease, serine, 48	XM_003749316 /// XM_003753601	1394582_at	79.4806	183.1	0.434084	-2.3037
Ptdss2	phosphatidylserine synthase 2	NM_001106316 /// XM_006230532 /// XM_006230533	1385901_at	11.578	25.3243	0.457187	-2.18729
Ptger4	prostaglandin E receptor 4 (subtype EP4)	NM_032076 /// XM_006231996	1368941_at	8.0614	28.2046	0.28582	-3.49871
RGD1565685	similar to RIKEN cDNA 1810030O07	NM_001126286 /// XM_006256656 /// XM_006256657 /// XM_006256658	1384550_at	23.9905	53.9821	0.444413	-2.25016
RT1-A2 /// RT1-A3 /// RT1-EC2	RT1 class Ia, locus A2 /// RT1 class I, locus A3 /// RT1 class Ib, locus EC2	NM_001008829 /// NM_001008830 /// NM_012645 /// XM_006227190 /// XM_006256100	1370428_x_at	5.71249	25.0766	0.227801	-4.3898
RT1-Ba	RT1 class II, locus Ba	NM_001008831	1370822_at	28.5421	81.1731	0.35162	-2.84398
RT1-Da	RT1 class II, locus Da	NM_001008847	1370883_at	27.707	75.4082	0.367427	-2.72163
RT1-Db1	RT1 class II, locus Db1	NM_001008884	1370383_s_at	6.95688	14.2267	0.489001	-2.04499
RT1-N3	RT1 class Ib, locus N3	NM_001008855 /// XM_006255908 /// XM_006255909	1370400_at	154.366	311.254	0.49595	-2.01633
RT1-S3	RT1 class Ib, locus S3	NM_001008886 /// XM_006255917	1388164_at	361.592	806.667	0.448256	-2.23087
Scpep1	serine carboxypeptidase 1	NM_133383 /// XM_006247069	1370220_at	15.0712	38.1225	0.395336	-2.52949
Sepn1	selenoprotein N, 1	XM_002726603 /// XM_006239132	1389395_at	10.7308	24.9172	0.430659	-2.32202
Serpini1	serpin peptidase inhibitor, clade I (neuroserpin), member 1	NM_053779 /// XM_006232498	1387131_at	27.0604	64.3831	0.420302	-2.37924
Tceal3 /// Tceal5 /// Tceal6	transcription elongation factor A (SII)-like 3 /// transcription elongation factor A (S	XM_001053421 /// XM_002727646 /// XM_003749245 /// XM_006227464 /// XM_006227465 /// XM	1378855_a_at	28.4536	62.8587	0.45266	-2.20917
Timp1	TIMP metallopeptidase inhibitor 1	NM_053819 /// XM_006256608 /// XM_006256609 /// XM_006256610	1367712_at	319.097	719.844	0.443288	-2.25587
Tmem140	transmembrane protein 140	NM_001009709	1390042_at	10.7948	22.5887	0.477884	-2.09256
Unc45a	unc-45 homolog A (C. elegans)	NM_001037647 /// XM_006229432	1372679_at	9.61222	20.2746	0.474101	-2.10926
Vamp2	vesicle-associated membrane protein 2	NM_012663 /// XM_006246593	1371160_at	5.82045	12.4383	0.467945	-2.137

## Sheet: 2RH60.only
Gene.Symbol	Gene.Title	RefSeq.Transcript.ID	2RH60 vs. 2RH0
			Probeset.ID	2RH60	2RH0	Ratio.2RH60.vs..2RH0.	Fold.Change.2RH60.vs..2RH0.
Aak1	AP2 associated kinase 1	NM_001173450 /// XM_006236833 /// XM_006236834	1391666_at	317.693	152.916	2.07756	2.07756
Abi2	abl-interactor 2	NM_173143	1387909_at	404.675	120.208	3.36644	3.36644
Acsl1	acyl-CoA synthetase long-chain family member 1	NM_012820 /// XM_006253122 /// XM_006253123 /// XM_006253124 /// XM_006253125 /// XM_00	1382887_at	87.4648	41.771	2.09392	2.09392
Acta2	actin, alpha 2, smooth muscle, aorta	NM_031004	1370857_at	141.387	64.2814	2.19951	2.19951
Actg1	actin, gamma 1	NM_001127449	1371327_a_at	1102.6	428.886	2.57081	2.57081
Adamts1	ADAM metallopeptidase with thrombospondin type 1 motif, 1	NM_024400	1368223_at	30.2426	12.6214	2.39613	2.39613
Adamts4	ADAM metallopeptidase with thrombospondin type 1 motif, 4	NM_023959	1393730_at	45.6031	9.40202	4.85038	4.85038
Adamtsl4	ADAMTS-like 4	NM_001034012 /// XM_006232943 /// XM_006232944 /// XM_006232945 /// XM_006232946 /// XM	1372426_at	138.833	62.6108	2.21741	2.21741
Adcyap1r1	adenylate cyclase activating polypeptide 1 receptor 1	NM_001270579 /// NM_001270580 /// NM_001270581 /// NM_001270582 /// NM_001270583 /// NM	1387302_at	77.2514	36.7464	2.10228	2.10228
Alx1	ALX homeobox 1	NM_012921 /// XM_006241293	1368576_at	14.6736	7.29026	2.01277	2.01277
Ap3m1	adaptor-related protein complex 3, mu 1 subunit	NM_133593 /// XM_006251629 /// XM_006251630	1393562_at	606.957	229.742	2.64191	2.64191
Arc	activity-regulated cytoskeleton-associated protein	NM_019361 /// XM_006241734	1387068_at	32.8609	9.9863	3.29061	3.29061
Ascl1	achaete-scute family bHLH transcription factor 1	NM_022384	1375258_at	50.0331	18.8513	2.6541	2.6541
B3gnt2	UDP-GlcNAc:betaGal beta-1,3-N-acetylglucosaminyltransferase 2	NM_001107240 /// XM_006251554 /// XM_006251555 /// XM_006251556	1384791_at	175.833	61.2696	2.86982	2.86982
Bex4	brain expressed, X-linked 4	NM_001037554	1373458_at	81.9516	39.0568	2.09827	2.09827
Cacng5	calcium channel, voltage-dependent, gamma subunit 5	NM_080693 /// XM_006247557 /// XM_006247558	1388097_at	123.844	40.6364	3.04761	3.04761
Caly	calcyon neuron-specific vesicular protein	NM_001190399 /// NM_138915	1376345_at	56.1358	24.5544	2.28617	2.28617
Casp6	caspase 6	NM_001271984 /// NM_031775 /// XM_006233278 /// XM_006233279	1368305_at	50.7304	17.6702	2.87095	2.87095
Ccdc149	coiled-coil domain containing 149	XM_006221768 /// XM_006221769 /// XM_006221770 /// XM_006251034	1377346_at	232.586	87.8749	2.64679	2.64679
Ccdc86	coiled-coil domain containing 86	NM_001006974	1375551_at	92.7291	42.7378	2.16972	2.16972
Ccl2	chemokine (C-C motif) ligand 2	NM_031530	1367973_at	124.714	10.6423	11.7187	11.7187
Cdk10	cyclin-dependent kinase 10	NM_001025722 /// NM_001109936 /// NM_001109937 /// XM_006255775 /// XR_361901	1380957_at	18.5338	4.99862	3.70778	3.70778
Ceacam1	carcinoembryonic antigen-related cell adhesion molecule 1 (biliary glycoprotein)	NM_001033860 /// NM_001033861 /// NM_001033862 /// NM_031755	1369854_a_at	46.3404	22.1194	2.09502	2.09502
Cep76	centrosomal protein 76	NM_001100514 /// XM_006254857 /// XM_006254858	1381372_at	27.4303	11.529	2.37924	2.37924
Cfi	complement factor I	NM_024157	1368205_at	35.458	4.21794	8.40645	8.40645
Clic4	chloride intracellular channel 4	NM_031818	1377765_at	49.5276	17.2599	2.86952	2.86952
Creb3l2	cAMP responsive element binding protein 3-like 2	NM_001012188	1379565_at	66.6115	31.028	2.14681	2.14681
Csrnp1	cysteine-serine-rich nuclear protein 1	NM_001108786 /// XM_006244118 /// XM_006244119 /// XM_006244120 /// XM_006244121 /// XM	1389402_at	97.3879	29.7434	3.27428	3.27428
Csrnp3	cysteine-serine-rich nuclear protein 3	NM_001271225	1385044_at	28.5289	5.3516	5.33089	5.33089
Cxcl1	chemokine (C-X-C motif) ligand 1	NM_030845	1387316_at	32.2796	8.40694	3.83963	3.83963
Cyr61	cysteine-rich, angiogenic inducer, 61	NM_031327	1368290_at	60.7436	17.327	3.50573	3.50573
Dnaja4	DnaJ (Hsp40) homolog, subfamily A, member 4	NM_001025411	1395572_at	23.5347	11.6267	2.02419	2.02419
Dst	dystonin	NM_001108208 /// XM_006226774 /// XM_006226775 /// XM_006226776 /// XM_006226777 /// XM	1395274_at	124.164	60.9169	2.03825	2.03825
Dusp14	dual specificity phosphatase 14	NM_001079893 /// NM_001270835 /// NM_001270836 /// XM_006247039 /// XM_006247040	1373324_at	109.708	38.7805	2.82893	2.82893
Efhd1	EF-hand domain family, member D1	NM_001109310 /// XM_006245467 /// XM_006245468 /// XM_006245469 /// XM_006245470 /// XM	1376770_at	28.0551	12.855	2.18242	2.18242
Fbxo32	F-box protein 32	NM_133521	1369188_at	95.5689	22.7217	4.20608	4.20608
Fgl2	fibrinogen-like 2	NM_053455	1370623_at	18.5387	7.47705	2.47941	2.47941
Fmo5	flavin containing monooxygenase 5	NM_144739	1383248_at	26.1756	11.9896	2.18319	2.18319
Fyn	FYN oncogene related to SRC, FGR, YES	NM_012755 /// XM_006256520 /// XM_006256521 /// XM_006256522	1369103_at	38.5412	16.2887	2.36613	2.36613
Gch1	GTP cyclohydrolase 1	NM_024356	1387221_at	524.326	220.432	2.37864	2.37864
H3f3b /// LOC100361558	H3 histone, family 3B /// histone H3.3B-like	NM_053985 /// XM_002728043 /// XM_003752684	1398849_at	368.479	163.572	2.2527	2.2527
Homer1	homer homolog 1 (Drosophila)	NM_031707 /// XM_006231775	1368318_at	32.1458	7.82641	4.10735	4.10735
Hpn	hepsin	NM_017112	1368431_at	8.8946	4.30723	2.06504	2.06504
Icam1	intercellular adhesion molecule 1	NM_012967	1387202_at	173.825	7.32237	23.7389	23.7389
Id1	inhibitor of DNA binding 1	NM_012797 /// XM_006235267	1387028_a_at	9.61742	4.23952	2.26852	2.26852
Ifitm3	interferon induced transmembrane protein 3	NM_001136124	1387995_a_at	521.336	235.501	2.21374	2.21374
Ifrd1	interferon-related developmental regulator 1	NM_019242	1367795_at	65.4245	22.2847	2.93584	2.93584
Inhba	inhibin beta-A	NM_017128 /// XM_006253998 /// XM_006253999 /// XM_006254000 /// XM_006254001 /// XM_00	1369012_at	165.428	5.73117	28.8646	28.8646
Inhbb	inhibin beta-B	NM_080771	1377163_at	82.3702	37.2247	2.21278	2.21278
Ipmk	inositol polyphosphate multikinase	NM_134417 /// XM_006256345 /// XM_006256346	1375801_at	717.731	243.586	2.94653	2.94653
Jmjd1c	jumonji domain containing 1C	NM_001191719 /// XM_006256359 /// XM_006256360 /// XM_006256361 /// XM_006256362 /// XM	1396541_at	92.0171	42.9334	2.14325	2.14325
Kcnj8	potassium inwardly-rectifying channel, subfamily J, member 8	NM_017099	1368911_at	21.1892	10.083	2.10147	2.10147
Kdm6b	lysine (K)-specific demethylase 6B	NM_001108829	1390000_at	203.303	59.0211	3.44459	3.44459
Klf6	Kruppel-like factor 6	NM_031642 /// XM_006254182	1395557_at	419.594	199.445	2.1038	2.1038
Kpna1	karyopherin alpha 1	NM_198726 /// XM_006248407	1382251_at	96.4815	40.8145	2.3639	2.3639
Lcp1	lymphocyte cytosolic protein 1	NM_001012044 /// XM_006252318 /// XM_006252319 /// XM_006252320 /// XM_006252321 /// XM	1389210_at	34.2989	13.0329	2.6317	2.6317
LOC100362769 /// Mt1a /// Ttr	hypothetical protein LOC100362769 /// metallothionein 1a /// transthyretin	NM_012681 /// NM_138826 /// XM_006227382 /// XM_006254457 /// XM_006256912	1371237_a_at	403.865	165.134	2.44569	2.44569
LOC102549504	uncharacterized LOC102549504	XR_340922 /// XR_360263	1377208_at	33.9413	8.15056	4.1643	4.1643
LOC102552544	uncharacterized LOC102552544	XR_343711 /// XR_362058	1396184_at	50.3699	22.6083	2.22794	2.22794
LOC102552722	uncharacterized LOC102552722	XR_345208 /// XR_345209 /// XR_352622	1392344_at	40.7599	18.6826	2.18171	2.18171
LOC102554355	uncharacterized LOC102554355	XR_342856 /// XR_350242	1381540_at	8.39319	3.77697	2.2222	2.2222
LOC500300	similar to hypothetical protein MGC6835	NM_001024334 /// XM_006237196 /// XM_006237197	1372213_at	108.438	53.1836	2.03893	2.03893
LOC685108 /// Plp2	similar to proteolipid protein 2 /// proteolipid protein 2 (colonic epithelium-enriched	NM_207601 /// XM_001062327 /// XM_003754517	1388393_at	470.239	223.818	2.10099	2.10099
Luzp1	leucine zipper protein 1	NM_030830 /// XM_006239274 /// XR_354341	1387003_at	30.8667	11.8834	2.59746	2.59746
Maff	v-maf avian musculoaponeurotic fibrosarcoma oncogene homolog F	NM_001130573 /// XM_006242029 /// XM_006242030	1380229_at	42.086	17.8658	2.35567	2.35567
Mt2A	metallothionein 2A	NM_001137564	1388271_at	873.165	345.346	2.52837	2.52837
Myh10	myosin, heavy chain 10, non-muscle	NM_031520 /// XM_006246819 /// XM_006246820 /// XM_006246821 /// XM_006246822	1370158_at	278.164	122.572	2.2694	2.2694
Nek6	NIMA-related kinase 6	NM_001277232 /// NM_182953 /// XM_006234100	1374565_at	122.906	58.9202	2.08597	2.08597
Nfkbia	nuclear factor of kappa light polypeptide gene enhancer in B-cells inhibitor, alpha	NM_001105720	1389538_at	528.233	177.253	2.98009	2.98009
Nfkbiz	nuclear factor of kappa light polypeptide gene enhancer in B-cells inhibitor, zeta	NM_001107095 /// XM_006248249	1380798_at	132.093	57.8237	2.2844	2.2844
Nr1d2	nuclear receptor subfamily 1, group D, member 2	NM_147210 /// XM_006251710	1370540_at	83.3621	36.6073	2.2772	2.2772
Nrarp	Notch-regulated ankyrin repeat protein	NM_001143750 /// XM_006227200	1376246_at	294.887	98.4268	2.996	2.996
Ntrk1	neurotrophic tyrosine kinase, receptor, type 1	NM_021589 /// XM_006232746	1375615_at	53.0559	11.2895	4.69958	4.69958
Nudt4	nudix (nucleoside diphosphate linked moiety X)-type motif 4	NM_053598 /// XM_006241282	1370180_at	189.698	94.5955	2.00536	2.00536
Odc1	ornithine decarboxylase 1	NM_012615 /// XM_006239906 /// XM_006239907 /// XM_006239908	1370163_at	847.847	317.306	2.67201	2.67201
Olig1	oligodendrocyte transcription factor 1	NM_021770	1387200_at	23.0461	10.0271	2.29838	2.29838
Pam	peptidylglycine alpha-amidating monooxygenase	NM_013000 /// XM_006245594 /// XM_006245595 /// XM_006245596 /// XM_006245597 /// XM_00	1370689_at	20.3388	9.48488	2.14433	2.14433
Pdlim1	PDZ and LIM domain 1	NM_017365	1367946_at	20.5013	8.09847	2.5315	2.5315
Peg10	paternally expressed 10	XM_006224893 /// XM_006236083	1375165_at	39.1638	7.85494	4.98591	4.98591
Pigu	phosphatidylinositol glycan anchor biosynthesis, class U	NM_181637 /// XM_006235325	1374357_at	92.4749	24.8811	3.71666	3.71666
Pim1	pim-1 oncogene	NM_017034	1369862_at	133.428	37.2929	3.57786	3.57786
Pithd1	PITH (C-terminal proteasome-interacting domain of thioredoxin-like) domain containing 1	XM_001068778 /// XM_216543	1374554_at	57.0826	24.8882	2.29355	2.29355
Pla1a	phospholipase A1 member A	NM_138882 /// XM_006248377	1370445_at	23.2078	10.9953	2.1107	2.1107
Ppat	phosphoribosyl pyrophosphate amidotransferase	NM_057198 /// XM_006250850 /// XM_006250851	1369785_at	56.2636	27.2208	2.06693	2.06693
Ppp2r2a	protein phosphatase 2, regulatory subunit B, alpha	NM_053999	1369221_at	50.057	7.41471	6.75104	6.75104
Ptges	prostaglandin E synthase	NM_021583	1368015_at	11.5768	4.87787	2.37334	2.37334
Ranbp2	RAN binding protein 2	NM_001191604 /// XM_006223888 /// XM_006256402	1375371_at	31.0588	15.354	2.02286	2.02286
RGD1560854	similar to FLJ41131 protein	XR_085707 /// XR_086115 /// XR_350195	1373638_at	18.1678	6.68659	2.71705	2.71705
RGD1566085	similar to pyridoxal (pyridoxine, vitamin B6) kinase	XM_001079270 /// XM_006256273	1387826_at	36.4839	14.4506	2.52472	2.52472
Rnf32	ring finger protein 32	NM_001012095 /// XM_006235853 /// XM_006235854 /// XM_006235855 /// XM_006235856 /// XM	1381476_at	413.107	129.136	3.19898	3.19898
S100a11	S100 calcium binding protein A11	NM_001004095 /// XM_006232805	1375170_at	419.783	193.197	2.17282	2.17282
Scn3b	sodium channel, voltage-gated, type III, beta subunit	NM_139097 /// XM_006243102 /// XM_006243103 /// XM_006243104	1383435_at	495.283	136.995	3.61535	3.61535
Sdc4	syndecan 4	NM_012649	1367721_at	471.234	227.533	2.07107	2.07107
Sec31a	SEC31 homolog A (S. cerevisiae)	NM_033021 /// XM_006250676 /// XM_006250677 /// XM_006250678 /// XM_006250679 /// XM_00	1367753_at	18.7317	8.57995	2.1832	2.1832
Sel1l3	sel-1 suppressor of lin-12-like 3 (C. elegans)	XM_006221834 /// XM_006251033 /// XM_341223	1397884_at	141.866	65.7368	2.15809	2.15809
Serpine1	serpin peptidase inhibitor, clade E (nexin, plasminogen activator inhibitor type 1), me	NM_012620	1368519_at	145.574	19.4901	7.46911	7.46911
Slc16a1	solute carrier family 16 (monocarboxylate transporter), member 1	NM_012716	1386981_at	46.0593	22.2	2.07473	2.07473
Slc24a4	solute carrier family 24 (sodium/potassium/calcium exchanger), member 4	NM_001108051 /// XM_006240471 /// XM_006240472	1378355_a_at	90.7006	26.683	3.39919	3.39919
Slc6a17	solute carrier family 6 (neutral amino acid transporter), member 17	NM_001033079	1370654_at	85.5621	34.3939	2.48771	2.48771
Slc7a5	solute carrier family 7 (amino acid transporter light chain, L system), member 5	NM_017353	1387280_a_at	52.5195	20.7762	2.52787	2.52787
Snx18	sorting nexin 18	NM_001107652	1376234_at	495.915	245.225	2.0223	2.0223
Socs3	suppressor of cytokine signaling 3	NM_053565 /// XM_006247824	1369584_at	16.0216	4.91738	3.25816	3.25816
Spata2L	spermatogenesis associated 2-like	NM_001109133 /// XM_006255781	1381230_at	67.0497	31.0205	2.16147	2.16147
Spata33	spermatogenesis associated 33	NM_001106195	1381924_at	22.2116	10.9085	2.03616	2.03616
Spidr	scaffolding protein involved in DNA repair	NM_001100988	1396239_at	255.693	76.7354	3.33214	3.33214
Spry1	sprouty homolog 1, antagonist of FGF signaling (Drosophila)	NM_001106427	1379380_at	27.3633	9.21172	2.97049	2.97049
Srf	serum response factor (c-fos serum response element-binding transcription factor)	NM_001109302 /// XM_006244557 /// XM_006244558	1395378_at	87.5339	41.0551	2.13211	2.13211
Stat3	signal transducer and activator of transcription 3 (acute-phase response factor)	NM_012747 /// XM_006247257 /// XM_006247258 /// XM_006247259	1370224_at	259.406	126.978	2.04291	2.04291
Stat5a	signal transducer and activator of transcription 5A	NM_017064	1368231_at	13.8318	6.27106	2.20565	2.20565
Stc1	stanniocalcin 1	NM_031123	1387623_at	27.3735	5.52816	4.95166	4.95166
Synm	synemin, intermediate filament protein	NM_001134858 /// NM_182737 /// XM_006229337	1372658_at	89.5511	41.2148	2.17279	2.17279
Sys1	Sys1 golgi trafficking protein	XM_001062200 /// XM_002726293	1377891_at	89.1628	43.8407	2.0338	2.0338
Syt4	synaptotagmin IV	NM_031693	1387662_at	417.528	157.673	2.64808	2.64808
Tgif1	TGFB-induced factor homeobox 1	NM_001015020	1373421_at	41.8327	13.7167	3.04978	3.04978
Thbd	thrombomodulin	NM_031771	1368901_at	19.7698	8.36381	2.36374	2.36374
Timp3	TIMP metallopeptidase inhibitor 3	NM_012886 /// XM_006241162	1368989_at	2052.12	1016.2	2.01934	2.01934
Timp4	tissue inhibitor of metalloproteinase 4	NM_001109393	1377632_at	359.284	136.187	2.63818	2.63818
Tirap	toll-interleukin 1 receptor (TIR) domain-containing adaptor protein	XM_001055833 /// XM_002727021 /// XM_006226363 /// XM_006242794 /// XR_348402 /// XR_34	1377322_at	50.2231	23.1953	2.16522	2.16522
Tnfaip8l3	tumor necrosis factor, alpha-induced protein 8-like 3	XM_006226402 /// XM_006243096	1378700_at	19.739	9.06332	2.1779	2.1779
Tor1aip2	torsin A interacting protein 2	NM_001165896 /// NM_001165897 /// NM_199100 /// XM_006250043 /// XM_006250044 /// XM_00	1381980_at	296.998	111.587	2.66158	2.66158
Tp53inp2	tumor protein p53 inducible nuclear protein 2	NM_001270947 /// XM_003749598 /// XM_006235327 /// XM_006235328 /// XM_006235329	1397568_at	229.688	78.9797	2.90819	2.90819
Trib1	tribbles pseudokinase 1	NM_023985	1371019_at	60.4768	7.91758	7.63833	7.63833
Tubb6	tubulin, beta 6 class V	NM_001025675	1376100_at	157.526	73.3213	2.14845	2.14845
Txnrd1	thioredoxin reductase 1	NM_031614	1386958_at	167.399	54.8865	3.04992	3.04992
Uap1 /// Uap1l2	UDP-N-acteylglucosamine pyrophosphorylase 1 /// UDP-N-acteylglucosamine pyrophosphoryla	NM_001191930 /// XM_006225812 /// XM_006239747 /// XM_006250222 /// XM_006250223	1379910_at	45.6262	20.0853	2.27162	2.27162
Ube2j1	ubiquitin-conjugating enzyme E2, J1	NM_001106642	1373495_at	53.1932	23.4168	2.27158	2.27158
Uqcrc1	ubiquinol-cytochrome c reductase core protein I	NM_001004250	1388301_at	25.4475	9.14073	2.78397	2.78397
Vps37b	vacuolar protein sorting 37 homolog B (S. cerevisiae)	NM_001105928 /// XM_006249332	1385449_s_at	43.2557	20.9384	2.06586	2.06586
Wscd1	WSC domain containing 1	NM_001024234	1375206_at	166.067	60.0524	2.76537	2.76537
Zfp36l2	zinc finger protein 36, C3H type-like 2	NM_001036626	1373106_at	24.6262	7.49766	3.2845	3.2845
Zyx	zyxin	NM_053761 /// XM_006236387 /// XM_006236388 /// XM_006236389	1388130_at	29.2043	11.4418	2.55241	2.55241
Abcc4	ATP-binding cassette, subfamily C (CFTR/MRP), member 4	NM_133411	1379402_at	6.1795	15.2598	0.404952	-2.46943
Ackr4	atypical chemokine receptor 4	XM_003750578 /// XM_003754452 /// XM_006226544 /// XM_006226545 /// XM_006226546 /// XM	1384406_at	30.5367	72.9831	0.418408	-2.39001
Amigo3	adhesion molecule with Ig like domain 3	NM_178144	1389660_at	5.83143	14.8203	0.393477	-2.54145
Apobec1	apolipoprotein B mRNA editing enzyme, catalytic polypeptide 1	NM_012907 /// XM_006237285 /// XM_006237286 /// XM_006237287 /// XM_006237288 /// XM_00	1368270_at	7.09922	14.7111	0.482576	-2.07221
Arid1b	AT rich interactive domain 1B (Swi1 like)	NM_172157 /// XM_006222912 /// XM_006227905 /// XM_006227906 /// XM_006227907	1381925_x_at	13.4391	57.2602	0.234703	-4.26071
Arid2	AT rich interactive domain 2 (Arid-rfx like)	XM_006226280 /// XM_345867	1377597_at	16.8335	45.5068	0.369912	-2.70334
Asf1a	anti-silencing function 1A histone chaperone	NM_001106389	1392768_at	45.0589	101.093	0.445715	-2.24358
Atp2c1	ATPase, Ca++ transporting, type 2C, member 1	NM_131907	1377386_at	14.1243	35.9615	0.392764	-2.54606
C7 /// Tubb4b	complement component 7 /// tubulin, beta 4B class IVb	NM_199094 /// XM_001054007 /// XM_006232002 /// XM_006233582	1388557_at	137.177	282.834	0.485013	-2.0618
Clcc1	chloride channel CLIC-like 1	NM_133414 /// XM_006233127 /// XM_006233128 /// XR_351940	1370719_a_at	11.4931	23.2391	0.494563	-2.02199
Cluap1	clusterin associated protein 1	NM_001014225 /// XM_006245832	1389361_at	19.2374	39.4677	0.487423	-2.05161
Col10a1	collagen, type X, alpha 1	XM_001053056 /// XM_002725875	1370944_at	51.1872	132.473	0.386399	-2.588
Ctnnal1	catenin (cadherin associated protein), alpha-like 1	NM_001106649 /// XM_006238177	1398354_at	84.1167	172.348	0.488062	-2.04892
Ddb1	damage-specific DNA binding protein 1, 127kDa	NM_171995 /// XM_006231071	1399162_a_at	11.8121	36.0771	0.327414	-3.05424
Derl1 /// LOC501445	derlin 1 /// derlin-1-like	NM_001014202 /// XM_003754643 /// XM_006244283	1367529_at	147.334	607.479	0.242535	-4.12311
Dimt1	DIM1 dimethyladenosine transferase 1 homolog (S. cerevisiae)	NM_001106408 /// XM_006231902 /// XM_006231903 /// XM_006231904 /// XM_006231905	1391427_at	63.2135	169.928	0.372003	-2.68815
Dstyk	dual serine/threonine and tyrosine protein kinase	NM_199463 /// XM_006249774	1395736_at	31.7189	64.9128	0.488637	-2.04651
Dzip3	DAZ interacting zinc finger protein 3	XM_001058877 /// XM_006221122 /// XM_006221123 /// XM_006221124 /// XM_006221125 /// XM	1393564_at	11.3547	27.6681	0.410391	-2.4367
Echdc1	enoyl CoA hydratase domain containing 1	NM_001007734 /// XM_006227746 /// XM_006227747	1374585_at	76.1151	188.928	0.402879	-2.48213
Eftud2	elongation factor Tu GTP binding domain containing 2	XM_001081526 /// XM_006220858 /// XM_006220859 /// XM_006247544 /// XM_006247545 /// XM	1371698_at	18.928	38.499	0.491647	-2.03398
Emb	embigin	NM_053719	1368541_at	20.586	42.4234	0.485252	-2.06078
Exosc4	exosome component 4	NM_001134860	1371670_at	6.84936	14.0304	0.488179	-2.04843
Fam208a	family with sequence similarity 208, member A	XM_001055921 /// XM_002725148 /// XM_002725149 /// XM_003751541 /// XM_006222090 /// XM	1383095_at	32.0464	88.9301	0.360355	-2.77504
Fam208b	family with sequence similarity 208, member B	XM_001068906 /// XM_006222452 /// XM_006222453 /// XM_006222454 /// XM_006222455 /// XM	1389204_at	39.338	102.686	0.38309	-2.61035
Fam57a	family with sequence similarity 57, member A	XM_002727796 /// XM_003752344	1375972_at	70.6624	142.089	0.497314	-2.0108
Fam98a	family with sequence similarity 98, member A	NM_001014073	1373870_at	5.40787	11.2916	0.478927	-2.088
Gls	glutaminase	NM_001109968 /// NM_012569	1367806_at	127.021	367.21	0.34591	-2.89093
Gpld1	glycosylphosphatidylinositol specific phospholipase D1	NM_001100512 /// XM_006253917 /// XM_006253918 /// XM_006253919 /// XM_006253920 /// XM	1380833_at	117.103	254.302	0.460489	-2.1716
H2afy2	H2A histone family, member Y2	NM_001135807	1383897_at	186.659	453.963	0.411175	-2.43205
Hmgb2 /// Hmgb2l1 /// LOC100911856 /// LOC100912122 /// RGD1559962 /// RGD1561694	high mobility group box 2 /// high mobility group box 2-like 1 /// high mobility group	NM_017187 /// XM_001063065 /// XM_001074365 /// XM_003751042 /// XM_003752741 /// XM_00	1367676_at	449.149	1269.55	0.353783	-2.82659
Hoxb3	homeo box B3	NM_001107042 /// XM_006247194	1381277_at	105.678	219.47	0.481513	-2.07679
Ica1l	islet cell autoantigen 1-like	NM_199400 /// XM_006244994 /// XM_006244995 /// XM_006244996 /// XM_006244997 /// XM_00	1379640_at	94.6966	201.131	0.470822	-2.12395
Irf1	interferon regulatory factor 1	NM_012591	1368073_at	18.2255	36.6487	0.497304	-2.01084
Kif2a /// RGD1559908	kinesin heavy chain member 2A /// similar to hypothetical protein	NM_053376 /// XM_006222343 /// XM_006253550	1383156_at	31.2051	69.8651	0.446647	-2.2389
Kras	Kirsten rat sarcoma viral oncogene	NM_031515 /// XM_006237655	1370035_at	54.2974	113.483	0.478464	-2.09002
Lipa	lipase A, lysosomal acid, cholesterol esterase	NM_012732 /// XM_006231275 /// XR_351018 /// XR_351019 /// XR_351020	1368075_at	20.6107	41.6138	0.495287	-2.01903
LOC100125364	hypothetical protein LOC100125364	NM_001103356 /// XM_006227968 /// XM_006227969 /// XM_006227970	1394906_at	30.0827	71.295	0.421946	-2.36997
LOC100909526 /// Zfp709l1	zinc finger protein 709-like /// zinc finger protein 709-like 1	NM_001163063 /// XM_006240830 /// XM_006240831 /// XM_006240832 /// XM_006241022 /// XR	1398509_at	14.4598	30.0887	0.480576	-2.08084
LOC100910681 /// MGC94199	protein C8orf37 homolog /// similar to RIKEN cDNA 2610301B20; EST AI428449	NM_001007746 /// XM_003749902 /// XM_006237871	1372553_at	19.2566	40.438	0.476198	-2.09997
LOC100910771 /// Map3k7	mitogen-activated protein kinase kinase kinase 7-like /// mitogen activated protein kin	NM_001107920 /// XM_003750753 /// XM_006237966 /// XM_006245614	1399075_at	12.8118	26.1114	0.490658	-2.03808
LOC100910784 /// Prpf19	pre-mRNA-processing factor 19-like /// pre-mRNA processing factor 19	NM_139333 /// XM_003752224 /// XM_006231013 /// XM_006231014 /// XM_006231015	1398867_at	29.5665	61.4316	0.481291	-2.07774
LOC100911372 /// Rps6	40S ribosomal protein S6-like /// ribosomal protein S6	NM_017160 /// XM_003749971	1367573_at	573.27	1147.68	0.49951	-2.00196
LOC100912936	homeobox protein Hox-D8-like	XM_006224627	1374057_at	27.2392	64.5444	0.422024	-2.36953
LOC102548514	crooked neck-like protein 1-like	XM_006224679 /// XM_006235165	1378175_at	21.0325	42.8199	0.491185	-2.03589
LOC102551510	uncharacterized LOC102551510	XR_355218	1384696_at	41.0767	84.1097	0.488372	-2.04762
LOC361914 /// Slc7a12	similar to solute carrier family 7 (cationic amino acid transporter, y+ system), member	NM_001011948 /// NM_001017465 /// XM_006232112	1373990_at	10.6967	23.6214	0.452838	-2.20829
LOC691280	similar to Zinc finger protein 180 (HHZ168)	XM_006225608 /// XM_006225609 /// XM_006239410 /// XM_006239411 /// XM_006239412	1396201_at	18.1997	68.6073	0.265273	-3.7697
Lpar2	lysophosphatidic acid receptor 2	NM_001109109	1382962_at	42.0219	107.175	0.392089	-2.55044
Lrrc47	leucine rich repeat containing 47	NM_001135666	1374186_at	111.8	309.205	0.361571	-2.76571
Mcat	malonyl CoA:ACP acyltransferase (mitochondrial)	NM_001191788 /// XM_006242091	1375241_at	191.216	404.137	0.473148	-2.1135
MGC116121	similar to RIKEN cDNA 2700062C07	NM_001024905	1392967_at	26.42	54.4964	0.484804	-2.06269
Mtfr1	mitochondrial fission regulator 1	NM_001100977 /// XM_006232178 /// XM_006232179 /// XM_006232180	1393239_at	25.8127	67.1726	0.384275	-2.60231
Mtmr2	myotubularin related protein 2	NM_001108123 /// XM_006242521 /// XM_006242522	1371543_at	46.9613	109.128	0.430331	-2.32379
Mtpn	myotrophin	NM_024374	1383071_at	31.8606	64.5037	0.493935	-2.02456
Mxd4	Max dimerization protein 4	NM_001108364 /// XM_006251328	1374085_at	32.0104	74.6707	0.428688	-2.3327
Mycbp	Myc binding protein	NM_001271324	1379829_at	113.216	254.209	0.445368	-2.24533
Mzf1	myeloid zinc finger 1	NM_001108470 /// XM_006228116	1374115_at	14.4366	29.6184	0.487423	-2.05161
Nadk2	NAD kinase 2, mitochondrial	NM_001044252 /// XM_006232014 /// XM_006232015 /// XM_006232016	1382235_at	36.8665	109.973	0.335231	-2.98301
Pcm1	pericentriolar material 1	NM_031076 /// XM_006253183 /// XM_006253184 /// XM_006253185 /// XM_006253186 /// XM_00	1374956_at	42.6026	87.0915	0.489171	-2.04428
Pcsk5	proprotein convertase subtilisin/kexin type 5	NM_053823 /// XM_006231144 /// XM_006231145 /// XM_006231146	1392773_at	11.2281	26.4627	0.424298	-2.35684
Pde7a	phosphodiesterase 7A	NM_031080 /// XM_006232188	1371044_at	24.2691	80.2345	0.302478	-3.30602
Pex10	peroxisomal biogenesis factor 10	NM_001109405	1384237_at	62.4738	132.198	0.472575	-2.11607
Pgp	phosphoglycolate phosphatase	NM_001169152	1388881_at	31.0091	93.8933	0.330261	-3.02791
Pnrc2	proline-rich nuclear receptor coactivator 2	NM_001103360	1371856_at	87.4296	235.771	0.370826	-2.69668
Ppid	peptidylprolyl isomerase D	NM_001004279	1372827_at	318.61	655.054	0.486386	-2.05598
Prpf40b	PRP40 pre-mRNA processing factor 40 homolog B (S. cerevisiae)	NM_001134583 /// XM_006257364 /// XM_006257365 /// XM_006257366 /// XM_006257367 /// XM	1377010_at	5.12038	10.6247	0.48193	-2.07499
Prr24	proline rich 24	NM_001136272 /// XM_006228342	1383725_at	13.9565	29.3952	0.47479	-2.1062
Psip1	PC4 and SFRS1 interacting protein 1	NM_175765 /// XM_006238353 /// XM_006238354	1395165_at	179.653	473.559	0.379367	-2.63597
Ptgr2	prostaglandin reductase 2	NM_001015009 /// XM_006240326 /// XM_006240327 /// XM_006240328 /// XM_006240329	1377844_at	50.9977	121.385	0.420131	-2.38021
Rab1b	RAB1B, member RAS oncogene family	NM_001109979 /// XM_006223612	1382946_a_at	562.224	1132.97	0.496244	-2.01514
Rai1	retinoic acid induced 1	NM_001271207 /// XM_006246493 /// XM_006246494 /// XM_006246495	1373966_at	7.34896	14.9929	0.490161	-2.04015
Rbks	ribokinase	NM_001108703 /// XM_006239805 /// XM_006239806	1375093_at	9.11486	21.9849	0.414595	-2.41199
Rbm4b	RNA binding motif protein 4B	NM_001007014 /// XM_006230874 /// XR_350854 /// XR_350855 /// XR_350856 /// XR_350857	1374549_at	211.201	498.421	0.423738	-2.35995
Rbm5	RNA binding motif protein 5	NM_001100548 /// XM_006243738 /// XM_006243739 /// XM_006243740	1382749_at	29.6619	67.932	0.436642	-2.29021
Recql	RecQ helicase-like	NM_001012098 /// XM_006237617 /// XM_006237618 /// XM_006237619 /// XM_006237620 /// XM	1374517_at	178.09	412.448	0.431785	-2.31597
RGD1304595	similar to RIKEN cDNA 6330416G13 gene	NM_001106661 /// XM_006238247 /// XM_006238248 /// XM_006238249 /// XM_006238250 /// XM	1379987_at	39.4712	86.4761	0.456441	-2.19086
RGD1562136	similar to D1Ertd622e protein	NM_001109086 /// XM_006245609 /// XM_006245610 /// XM_006245611	1373049_at	7.33598	17.4837	0.419588	-2.38329
Rit1	Ras-like without CAAX 1	NM_001109185	1389037_at	20.4358	53.5981	0.381279	-2.62275
Rnf34	ring finger protein 34, E3 ubiquitin protein ligase	NM_001004075 /// XM_006249360 /// XM_006249361	1388993_at	11.6066	25.6831	0.451914	-2.21281
Rpl41	ribosomal protein L41	NM_139083	1370866_at	122.64	261.84	0.468377	-2.13503
Scn2b	sodium channel, voltage-gated, type II, beta subunit	NM_012877 /// XM_006242895	1396405_at	16.5495	33.9173	0.48794	-2.04943
Senp3	Sumo1/sentrin/SMT3 specific peptidase 3	NM_001013116 /// XM_006246703	1392642_at	84.1435	195.758	0.429833	-2.32649
Serinc1	serine incorporator 1	NM_182951	1388307_at	154.923	323.609	0.478734	-2.08884
Sft2d1	SFT2 domain containing 1	NM_001008302	1373033_at	55.973	119.026	0.470261	-2.12648
Sh3bgrl	SH3 domain binding glutamate-rich protein like	NM_001173339	1383085_at	50.4629	122.487	0.411986	-2.42727
Slc40a1	solute carrier family 40 (iron-regulated transporter), member 1	NM_133315 /// XM_006244891	1376972_at	75.4501	211.712	0.35638	-2.80599
Spata9	spermatogenesis associated 9	NM_001106399 /// XM_006231705	1386541_at	345.227	720.523	0.479133	-2.0871
Stx5	syntaxin 5	NM_031704 /// XM_006230997 /// XM_006230998	1386853_s_at	55.176	126.015	0.437852	-2.28387
Sult5a1	sulfotransferase family 5A, member 1	NM_001106194 /// NM_001201369	1374691_at	10.0432	20.7371	0.48431	-2.06479
Sumo1	small ubiquitin-like modifier 1	NM_001009672	1399095_at	157.586	362.202	0.435079	-2.29843
Sycp3	synaptonemal complex protein 3	NM_013041 /// XM_006241222	1387614_at	249.939	528.856	0.472604	-2.11594
Tbc1d31	TBC1 domain family, member 31	NM_001134842 /// XM_006241653	1389644_at	17.625	35.7252	0.493349	-2.02696
Tef	thyrotrophic embryonic factor	NM_019194 /// XM_006242067 /// XM_006242068 /// XM_006242069 /// XM_006242070	1369919_at	3.47285	8.28712	0.419065	-2.38626
Tgoln2	trans-golgi network protein 2	NM_138840	1389965_at	304.281	817.186	0.37235	-2.68564
Thap11	THAP domain containing 11	NM_001107422	1383282_at	9.5328	24.9314	0.382361	-2.61533
Thyn1	thymocyte nuclear protein 1	NM_001007661	1383623_at	439.403	907.737	0.484065	-2.06584
Tia1	TIA1 cytotoxic granule-associated RNA binding protein	NM_001012096 /// XM_006236828 /// XM_006236829 /// XM_006236830 /// XM_006236831	1382991_at	390.241	861.753	0.452844	-2.20827
Tmem42	transmembrane protein 42	NM_001191886	1389849_at	77.6697	156.815	0.495294	-2.019
Tmem86a	transmembrane protein 86A	NM_001135016	1373309_at	65.9696	132.598	0.497516	-2.00999
Tnfsf13	tumor necrosis factor (ligand) superfamily, member 13	NM_001009623 /// XM_006246625 /// XM_006246626 /// XM_006246627 /// XM_006246628 /// XM	1377353_a_at	24.0689	61.0898	0.393992	-2.53813
Tnrc6a	trinucleotide repeat containing 6a	NM_001107549 /// XM_006230190	1391190_at	27.9632	62.9598	0.444144	-2.25152
Trmt12	tRNA methyltransferase 12 homolog (S. cerevisiae)	NM_001122976	1385296_at	14.834	31.805	0.466406	-2.14406
Tsr1	TSR1, 20S rRNA accumulation, homolog (S. cerevisiae)	XM_002724518 /// XM_002727774	1375895_at	88.4181	176.978	0.499599	-2.0016
Ttc1	tetratricopeptide repeat domain 1	NM_001005529 /// XM_006246130	1372712_at	5.64057	15.5388	0.363	-2.75482
Ttc9c	tetratricopeptide repeat domain 9C	NM_001007693 /// XM_006230984 /// XM_006230985 /// XM_006230986 /// XM_006230987 /// XM	1383730_at	19.4229	43.9643	0.441789	-2.26352
Tut1	terminal uridylyl transferase 1, U6 snRNA-specific	NM_001033901 /// XM_006230995	1373708_at	12.9917	29.5016	0.440375	-2.27079
Ubr7	ubiquitin protein ligase E3 component n-recognin 7 (putative)	NM_001007705 /// XM_006240475 /// XM_006240476	1388739_at	14.9425	40.734	0.366832	-2.72604
Usp33	ubiquitin specific peptidase 33	NM_001017379 /// NM_001191094 /// XM_006233492 /// XM_006233493 /// XM_006233494	1388896_at	80.3485	171.974	0.467211	-2.14036
Vezf1	vascular endothelial zinc finger 1	XM_001081191 /// XM_006247121	1393784_at	22.5466	50.8815	0.44312	-2.25673
Vps4a	vacuolar protein sorting 4 homolog A (S. cerevisiae)	NM_145678 /// XM_006255560	1399014_at	51.2731	119.922	0.427552	-2.33889
Wbp1l	WW domain binding protein 1-like	NM_001127484 /// XM_006231508	1372164_at	20.2273	61.1152	0.33097	-3.02142
Yars2	tyrosyl-tRNA synthetase 2 (mitochondrial)	NM_001009627	1393033_at	47.2061	117.039	0.403337	-2.47932
Zbtb7a	zinc finger and BTB domain containing 7a	NM_054002 /// XM_006240836 /// XM_006240837 /// XM_006240838	1387107_at	43.8876	100.425	0.437018	-2.28824
Zdhhc17	zinc finger, DHHC-type containing 17	NM_001039340 /// XM_006241322	1389134_at	54.7748	203.583	0.269054	-3.71672
Zeb2	zinc finger E-box binding homeobox 2	NM_001033701 /// XM_006234144 /// XM_006234145 /// XM_006234146 /// XM_006234147	1380699_at	27.7353	58.4743	0.474315	-2.1083
Zfp110	zinc finger protein 110	NM_001024775 /// XM_006228111 /// XM_006228112 /// XM_006228113	1372593_at	20.451	49.6968	0.411517	-2.43004
